# Supplementary material for: Evanescent scattering imaging of single protein binding kinetics and DNA conformation changes
Source: Nat Commun. 2022 Apr 28;13:2298. doi: 10.1038/s41467-022-30046-8 (PMC9051210; doi:10.1038/s41467-022-30046-8)
Supplement: Supplementary file 8 — Source Data [file 41467_2022_30046_MOESM8_ESM.zip]

Archive with 4 entries (4 files):
- Source data_Fig. 1.xlsx
- Source data_Fig. 2.xlsx
- Source data_Fig. 3.xlsx
- Source data_Fig. 4.xlsx
