# Supplementary material for: Evanescent scattering imaging of single protein binding kinetics and DNA conformation changes
Source: Nat Commun. 2022 Apr 28;13:2298. doi: 10.1038/s41467-022-30046-8 (PMC9051210; doi:10.1038/s41467-022-30046-8)
Supplement: Supplementary file 8 — Source Data [file 41467_2022_30046_MOESM8_ESM.zip › Source data_Fig. 1.xlsx]

## Sheet: 1e
115	90838.7	1927.25
80.7	11118.2	842.665
55.8	1634.59	10.8234
38.6	370.328	9.57439
26.6	81.844	3.85947

## Sheet: 1g
405	67616
450	41824
488	31689
532	24398
660	7228
