# Supplementary material for: Evanescent scattering imaging of single protein binding kinetics and DNA conformation changes
Source: Nat Commun. 2022 Apr 28;13:2298. doi: 10.1038/s41467-022-30046-8 (PMC9051210; doi:10.1038/s41467-022-30046-8)
Supplement: Supplementary file 8 — Source Data [file 41467_2022_30046_MOESM8_ESM.zip › Source data_Fig. 2.xlsx]

## Sheet: 2a
0.91176	12
1.13529	37
1.35882	40
1.58235	68
1.80588	98
2.02941	115
2.25294	113
2.47647	96
2.7	85
2.92353	58
3.14706	35
3.37059	19
3.59412	7
3.81765	5
4.04118	1
4.26471	2
4.48824	1

## Sheet: 2b
1.3	4
1.9	9
2.5	13
3.1	19
3.7	46
4.3	82
4.9	110
5.5	133
6.1	127
6.7	104
7.3	68
7.9	54
8.5	31
9.1	19
9.7	9
10.3	5
10.9	6
11.5	4
12.1	3
12.7	4
13.3	0
13.9	1
14.5	0
15.1	3
15.7	1

## Sheet: 2c
1.13636	5
3.40909	23
5.68182	38
7.95455	55
10.2273	97
12.5	86
14.7727	57
17.0454	34
19.3182	27
21.5909	27
23.8636	11
26.1364	13
28.4091	9
30.6818	9
32.9545	5
35.2273	3
37.5	2
39.7727	1
42.0455	4
44.3182	2
46.5909	3
48.8636	1

## Sheet: 2d
2.34375	8
7.03125	15
11.7188	22
16.4062	41
21.0938	48
25.7812	78
30.4688	99
35.1562	111
39.8438	82
44.5312	63
49.2188	51
53.9062	37
58.5938	24
63.2812	26
67.9688	21
72.6562	18
77.3438	14
82.0312	13
86.7188	12
91.4062	3
96.0938	12
100.781	2
105.469	5
110.156	4
114.844	5
119.531	5
124.219	5
128.906	0
133.594	1
138.281	1
142.969	0
147.656	1

## Sheet: 2e
2.387	5.889	14.361	58.508
2.151	6.38	15.705	49
1.418	3.757	39.344	79.787
2.076	7.826	13.557	98.049
2.039	5.551	47.656	3.967
2.833	10.4	15.098	30.918
2.175	5.29	15.754	62.967
1.572	5.295	9.148	25.443
2.349	5.672	15.443	32.098
1.828	8.73	13.344	42.836
2.764	3.852	29.475	32.18
1.479	8.962	12.459	78.803
2.864	6.251	30.164	38.213
1.866	3.782	10.131	30.689
1.354	6.608	10.295	108.082
1.075	3.231	11.574	50.754
1.689	3.831	22.902	1.787
2.452	4.103	16.41	80
2.208	7.251	16.754	77.016
1.546	6.21	10.279	26.131
1.438	3.943	8.967	8.574
1.239	4.438	8.557	45.115
2.228	7.985	11.295	46.934
3.264	2.902	10.016	62.557
2.236	6.815	10.016	12.016
1.805	6.279	13.377	62.41
1.759	9.751	9.639	33.672
3.236	6.554	13.066	63.508
1.931	4.523	9.656	113.721
2.016	8.234	12.393	55.574
1.188	7.162	42.525	9.443
1.659	3.652	26.082	68.098
1.167	4.885	11.557	46.049
2.036	9.323	13.492	29.541
1.128	7.721	6.328	42.23
2.644	7.5	37.672	43.246
1.907	5.238	17.541	18.082
2.261	4.074	12.951	36.311
2.279	6.872	10.59	31.852
2.323	4.807	33.131	27.508
1.492	5.872	10.852	17.918
2.215	6.261	37.042	33.541
1.876	3.29	49.991	25.508
2.548	5.864	23.82	52.754
2.325	6.679	17.705	36.18
1.284	4.995	6.557	68.869
3.414	4.656	29.328	39.574
3.739	5.666	8.459	36.492
2.344	6.103	11.705	26.098
1.569	5.961	10.885	60.066
2.825	4.39	8.672	33.426
1.466	6.503	9.639	44.279
2.125	7.089	12	15.737
1.687	7.897	12.508	5.82
2.064	6.748	15.148	49.863
2.455	5.185	11.852	26.246
1.392	4.595	19.066	43.311
1.654	6.77	10.066	24.443
2.008	4.925	20.262	37.754
2.289	5.411	7.18	45
2.162	5.552	4.508	41.262
2.405	4.698	17.721	124.377
2.415	9.825	11.197	70.541
2.177	2.197	7.984	16.475
2.282	5.377	6.82	19.689
2.689	5.234	18.508	58.098
3.123	3.933	8.656	36.672
2.662	6.734	25.115	25.721
2.472	5.733	6.525	32.213
2.067	5.316	41.344	15.721
1.9	7.318	12.787	98.295
3.059	5.784	7.803	37.951
2.231	5.726	10.279	25.525
1.761	5.038	11.721	35.23
1.838	4.254	12.787	39.623
1.21	7.034	16.459	34.852
1.159	5.851	14.213	96.459
2.559	6.587	21.049	117.639
1.836	8.085	15.295	19.18
1.961	3.577	45.377	52.098
2.326	5.792	29.377	14.377
2.431	5.379	22.279	23.295
2.357	5.592	8.984	12.033
2.223	4.2	13.525	40.59
2.662	4.923	45.508	29.311
2.587	5.061	13.967	42.213
1.807	10.843	18.311	45.82
1.795	6.738	8.787	49.213
1.389	6.221	7.59	74.164
0.846	5.889	5.426	47.197
2.015	4.351	10.262	4.012
2.107	6.805	10.721	113.705
1.748	4.685	12.361	95.689
2.485	1.479	8.311	47.754
2.562	5.167	13.246	123.443
2.987	6.305	12.885	11.967
2.908	6.977	10.082	26.344
2.143	6.821	28.393	29.393
2.064	7.857	42.721	23.918
2.302	4.892	21.459	36.639
1.466	6.261	12.541	36.607
1.154	6.461	9.82	34.918
2.398	5.733	31.705	46.934
2.141	6.333	11.705	70.18
2.467	4.277	17.721	91.131
2.37	6.108	11.148	55.82
2.743	8.851	1.803	37.689
1.098	6.7	19.525	36.525
1.77	5.28	9.656	118.721
1.774	6.918	20.541	32.934
1.813	10.203	17.705	27.852
3.754	8.403	10.951	75.492
3.662	2.243	36.066	45.033
1.959	4.752	8.41	73.443
1.8	5.057	34	82.492
2.036	4.007	6.213	40.82
2.049	6.598	15.41	33.918
2.034	4.923	1.082	71.672
1.357	3.767	16.836	60.639
1.889	2.187	12.41	50.426
2.775	6.323	10.246	126.508
2.711	6.569	25.41	87.262
1.236	5.68	12.131	54.361
0.982	5.644	9.557	22.164
2.049	7.18	6.41	52.918
2.139	5.648	12.082	104.934
3.185	5.743	10.541	3.984
2.449	7.816	11.492	32.131
2.592	4.969	10.672	77.541
1.7	3.484	12.049	58.967
2.595	5.313	22.984	23.23
2.493	6.018	21.164	24.574
1.962	7.869	11.197	34.656
2.021	8.354	19.23	51.934
1.856	10.821	8.361	22.803
2.27	14.892	9.393	68.066
2.577	2.239	12.492	37.344
2.755	6.32	17.115	91.393
1.57	5.875	11.623	61.541
2.223	6.075	19.475	27.82
3.121	6.282	7.525	25.328
1.169	7.107	12.803	35.098
2.623	6.084	4.213	43.934
2.293	5.452	9.18	47.607
2.721	4.472	15.197	45.164
2.382	8.618	14.885	31.18
2.01	4.038	14.623	28.656
3.149	5.098	9	33.23
3.261	5.179	12.639	59.262
0.844	4.434	12.77	79.213
1.292	3.707	7.279	11.59
1.113	4.456	9.984	71.377
1.819	7.992	22.934	31.607
2.646	15.066	29.738	75.164
1.377	4.854	3.23	19.672
2.479	1.208	18.934	38.967
1.579	3.774	8.23	38.41
1.762	1.787	15.115	46.77
2.884	7.675	5.066	82.574
1.458	5.334	6.82	47.41
2.08	5.993	30.721	18.328
2.961	6.092	10.41	47.311
1.53	5.544	24.672	33.098
3.351	4.939	18.262	5.623
1.757	5.244	22.951	29.262
1.515	1.908	12.721	29.098
2.607	7.087	9.443	42.967
1.483	6.711	20	25.508
2.695	5.008	10.328	32.574
1.734	5.946	26.443	33.41
2.092	4.952	21.033	39.885
1.985	4.705	18.115	42.328
2.497	6.098	12.59	81.082
2.077	6.807	17.984	36.721
2.561	6.895	6.016	12.115
2.797	4.338	10.525	30.344
1.882	4.866	9.066	30.77
2.479	4.654	27.016	86.525
0.854	5.287	15.115	30.754
3.061	7.015	12.607	24.475
2.005	4.854	9.951	26.754
2.156	3.698	32.689	36.59
2.234	5.493	11.377	38.197
1.723	9.197	15.803	63.672
1.491	9.128	13.803	13.607
4.221	6.808	29.803	103.656
3.026	6.954	13.131	17.508
3.719	11.575	21.311	40.754
2.881	3.954	21.082	30.836
2.746	6.772	14.967	74.508
1.993	3.882	16.803	22.934
2.072	1.851	34.115	12.197
2.848	1.092	10.033	33.508
3.098	4.736	12.967	35.738
2.202	6.41	15.443	14.803
2.787	3.889	11.066	37.557
1.925	5.856	9.934	56.279
1.844	4.911	6.016	107.311
1.849	6.785	12.311	62.967
2.387	7.454	7.787	18.131
3.103	13.611	13.885	26.803
3.761	2.344	23.016	46.41
2.486	6.231	10.721	27.475
2.534	4.708	14.82	122.246
2.869	7.689	21.902	148.902
1.793	4.444	10.328	87.902
3.456	5.841	15.295	88.525
2.334	8.451	8.951	46.492
3.251	5.984	13.754	65.574
2.574	7.038	26.984	24.721
2.23	7.677	15.41	17.984
2.274	6.123	8.705	50.148
1.746	5.618	15.393	31.82
1.762	7	1.262	28.852
2.002	6.046	6.246	7.574
2.016	7.954	15.967	52.525
3.446	4.067	10.426	44.672
2.5	7.203	9.836	24.803
3.22	3.17	5.689	22.525
3.486	8.51	5.787	38.951
1.366	4.723	3.049	94.279
3.105	4.977	3.344	37.377
2.731	5.439	3.574	69.934
2.066	9.364	4.59	71.115
2.179	5.59	9.213	44.311
0.972	2.43	14.23	38.049
2.416	5.233	18.18	36.016
2.315	5.711	11.23	27.689
1.489	4.367	8.967	43.459
2.546	8.108	5.311	24.902
2.492	4.823	16.426	55.656
2.51	4.625	19.82	4.492
2.405	8.477	13.885	30.295
1.213	8.282	8.361	22.574
2.856	6.498	4.951	47.721
2.738	5.477	9.689	73.295
3.31	2.79	14.77	11.656
2.085	5.98	29.639	43.197
1.864	4.074	10.311	32.557
1.239	7.616	14.541	109.852
2.674	4.733	10.033	32.885
2.308	6.377	14.311	68.066
2.759	6.31	2.82	69.721
2.923	4.452	3.525	57.131
1.697	4.777	14.803	132.115
3.211	8.59	8.131	17.77
1.979	6.69	21.885	31.393
1.198	7.272	12.41	31.131
1.743	4.349	9.197	37.049
1.5	5.849	10.869	47.557
2.067	1.436	14.148	43.754
2.916	6.761	25.934	39.623
2.685	4.149	24.623	37.262
2.308	4.3	5.639	29.393
1.472	4.621	5.705	66.508
2.766	5.495	9.311	35.311
1.69	8.13	11.131	33.934
2.713	2.736	15.426	33.672
1.815	7.936	20.246	37.049
2.464	3.818	11.131	113.721
2.41	6.161	11.656	33.459
2.338	6.239	22.131	29.115
1.475	5.248	9.557	35.41
1.264	5.059	9.049	24.23
2.716	3.816	17.279	41.525
2.802	4.703	16.639	2.754
3.4	6.487	12.672	58.295
1.975	5.666	11.77	30.246
3.082	6.833	28.115	15.551
2.811	5.675	8.672	43.77
1.846	6.754	11.918	14.541
1.825	5.398	18.574	32.869
2.575	5.375	42.475	32.623
2.118	7.562	10.82	37.311
2.648	2.057	25.803	28.721
2.479	7.152	7.623	26.574
2.933	6.23	11.541	49.098
2.331	4.48	21.311	23.311
2.843	5.948	5.869	64.459
2.07	5.395	17.918	16.098
1.797	4.082	31.475	34.361
1.846	7.639	17.426	35.361
1.707	7.511	18.557	47.984
2.033	5.01	22.098	54.262
2.015	5.225	12.557	14.885
1.882	5.954	10.23	38.18
1.972	5.141	12.279	83.705
1.7	7.872	14.689	53.016
1.254	2.346	20.77	67.262
2.621	3.593	7.443	98.066
2.142	4.215	10.443	47.656
2.38	4.02	11.77	18.77
1.63	6.236	9.918	42.279
1.084	6.759	8	28.049
2.049	5.957	6.016	41.115
2.051	12.046	13.344	73.213
1.116	6.167	13.541	8.557
1.807	7.772	9.672	31.754
2.733	4.631	12.656	3.951
2.351	5.115	11.361	20.279
1.469	3.761	6.869	28.508
2.784	7.339	9.082	18.934
1.795	5.405	3.197	40.787
2.585	4.893	1.961	50.344
2.07	7.807	10.508	117.23
2.551	4.587	4.295	26.656
4.422	6.407	10.525	34.82
1.274	6.828	5.656	24.754
2.71	3.6	11.18	28.787
1.466	7.792	13.377	29.344
2.123	2.408	12.344	60.377
2.464	5.151	3.18	29.279
2.225	7.195	14.377	49.984
2.733	2.618	11.41	70.393
1.611	6.959	11.689	116.525
2.286	7.63	13.639	34
2.423	3.798	12.328	61.311
3.107	4.97	18.475	67.967
2.242	5.43	7.574	25.213
2.626	11.369	22.492	42.656
2.769	6.369	9.148	31.902
2.11	6.385	22.377	80.541
1.302	5.577	10.82	23.131
2.805	5.185	12.328	55.148
2.31	5.349	27.918	54.59
3.377	5.962	4.607	33.066
1.277	4.316	21.836	70.639
2.284	4.959	8.902	43.82
1.825	4.607	25.426	89.197
1.36	7.303	9.41	42.295
1.538	6.436	11.738	67.098
2.53	4.416	7.803	74.984
2.608	7.875	12.607	19.885
1.269	5.779	4.475	23.902
2.848	6.28	9.836	33.41
3.046	4.875	1.705	50.361
1.707	6.375	9.754	24.82
1.48	4.272	2.557	45.59
1.297	3.852	8.197	36.213
1.939	4.136	10.066	39.098
2.289	5.366	14.197	19.803
1.303	6.408	6.475	44.311
1.962	10.839	12.934	50.557
2.313	5.838	13.049	32.098
2.449	2.251	46.738	37.426
1.683	5.166	3.361	86.705
2.425	3.089	22.311	55.361
2.949	5.53	19.689	41.443
1.559	5.213	13.951	50.574
3.359	6.838	28.836	35.164
2.441	6.393	2.393	22.344
1.931	5.175	3.574	94.361
2.021	6.372	24.475	38.656
2.2	4.298	10.869	39.623
2.254	5.952	10.803	20.689
3.179	3.811	27.525	39.869
2.687	5.328	12.885	68.049
2.884	4.925	35.131	39.82
2.016	5.67	12.656	10.836
2.505	4.07	9.131	33.492
2.128	6.1	8.508	39.295
3.569	4.325	12.311	37.77
2.359	6.757	20.246	76.639
1.895	4.264	10.393	44.475
3.261	4.161	6.213	74.967
3.603	7.207	12.311	58.492
1.102	6.136	13.77	17.984
2.049	4.589	8.115	21.639
1.062	6.292	6.393	21.934
3.44	6.943	14.672	37.148
1.879	5.026	33.492	56.164
2.736	12.733	3.934	14.131
2.916	6.844	24.852	40.836
2.923	8.93	21.459	63.115
2.012	12.782	9.525	25.754
2.095	6.131	12.393	5.328
2.939	5.859	25.213	33.59
1.241	7.326	11.115	30.934
2.921	6.903	9.492	62.295
1.525	3.728	5.934	22.148
1.992	4.572	17.475	34.279
2.159	4.443	7.639	47.639
1.746	8.375	12.361	5.033
1.941	5.302	13	31.852
3.048	8.739	10.311	13.361
2.598	4.443	6.672	62.787
2.282	4.448	17.869	28.984
1.093	8.713	8.902	41.607
2.082	2.757	18.508	36.607
2.593	7.907	15.098	28.852
1.623	5.418	10.852	30.557
1.19	4.575	23.672	38.328
0.952	6.664	2.885	31.557
1.515	4.903	18.41	40.967
2.87	11.879	25.016	50.262
1.975	6.908	5.2	19.787
1.811	7.689	6.016	53.295
1.049	5.544	22.557	69.033
2.874	5.816	4.7	19.754
2.839	6.569	6.497	31.016
2.551	6.672	14.276	75.459
2.277	6.23	16.131	80.492
2.769	7.698	16.108	17.967
2.146	4.182	3.016	7.508
3.002	6.231	11.295	71.541
2.575	6.28	15.754	48.445
2.207	6.098	9.525	39.696
1.696	6.159	9.393	39.803
2.569	4.769	10.475	38.443
2.457	8.264	4.689	48.803
2.751	8.316	4.262	36.836
4.268	5.923	6.475	22.803
2.228	6.334	13.131	34.705
1.587	4.518	21.59	25.689
3.369	5.059	21.639	17.82
3.13	7.215	33.541	73.77
1.721	5.916	11.639	65.984
2.607	6.244	15.623	75.82
2.239	4.584	17.934	38.033
1.789	5.275	13.82	66.377
2.161	7.72	26.836	77.034
3.723	3.475	11.689	48.202
1.987	7.821	8.066	53.377
1.548	6.157	11.311	60.754
2.03	6.969	7.984	22.508
1.518	5.048	18.672	28.197
1.877	2.097	13	45.443
2.457	5.587	16.41	85.754
2.289	4.908	10.557	28.23
1.923	6.495	29.82	7.705
1.552	6.074	19.705	45.885
1.833	8.041	18.049	59.77
3.149	5.013	13.869	72.967
2.61	6.162	9.426	16.836
2.915	5.256	17.77	95.049
2.78	6.333	8.197	47.77
2.393	7.085	21.082	85.213
1.743	6.897	6.164	14.066
1.52	5.741	10.033	7.967
2.523	8.664	8.59	75.59
2.144	5.556	8.902	41.623
2.207	5.043	13.82	32.984
1.702	4.759	4.754	55.033
2.605	7.861	10.459	49.016
2.631	5.6	18.361	114.574
1.98	4.043	13.639	10.574
2.03	6.62	16.738	26.41
2.725	8.857	12.951	37.656
2.031	6.508	8.377	70.508
1.733	8.589	13.164	64.557
1.877	6.67	8.918	36.525
1.279	5.685	5.337	84.951
2.339	5.097	9.311	32.59
2.289	7.398	14.295	22.689
1.731	5.861	13.508	28.361
2.362	7.63	7.705	24.508
1.88	7.218	12.525	47.311
2.011	6.138	14.279	53.475
1.823	4.495	10.393	32.984
2.059	4.536	20	33.492
0.893	7.538	3.525	80.59
3.075	4.667	25.918	55
2.225	4.056	16.852	7.016
2.549	6.221	43.869	56.082
1.057	5.746	18.492	33.459
3.06	9.385	5.852	34.393
1.726	4.449	10.262	34.279
2.222	6.051	7.115	32.033
1.836	7.416	21.59	29.852
1.207	6.279	11.295	21.967
2.344	4.113	10.164	45.934
3.551	5.148	16.607	52.82
2.039	7.787	12.77	106.77
2.098	3.775	15.951	67.623
2.27	9.262	6.426	13.148
1.652	8.518	12.754	19.82
1.992	5.093	12.443	26.82
1.331	6.81	7.82	7.754
2.967	6.113	8	40.377
2.862	5.538	15.852	52.82
2.331	10.036	17.033	18.246
2.421	7.974	15.295	27.262
2.466	5.102	14.246	82.869
2.287	8.613	20.115	37.492
2.684	5.792	20.459	23.803
2.651	5.893	10.623	24.525
2.628	5.648	8.869	30.131
1.779	5.357	12.817	24.082
0.874	5.921	12.393	41.197
1.762	4.039	20.672	34.443
1.731	6.38	14.148	58.246
1.858	7.057	11.197	10.918
1.657	5.072	18.496	35.459
2.11	5.251	19.705	38.049
2.568	5.161	14.951	21
2.477	6.561	12.197	51.869
3.164	10.726	11.623	38.918
2.216	5.08	9.246	52.426
2.569	5.787	17.934	31.918
2.018	5.779	5.197	22.82
3.033	6.37	11.393	31.885
1.333	5.71	14.426	36.918
2.256	3.989	12.885	60.705
1.656	6.746	3.574	33.59
2.064	3.19	9.934	18.311
2.311	7.072	29.82	22.115
2.992	3.448	29.311	23.197
1.656	5.49	14.049	19.393
2.505	5.566	10.77	35.885
2.536	5.834	20.525	50.033
3.357	7.372	8.41	37.869
3.216	6.198	3.23	31.803
2.008	5.441		51.049
1.966	3.289		32.82
2.421	4.315		84.525
1.882	7.372		36.951
1.838	8.041		28.869
3.005	9.428		41.279
2.918	1.639		29.639
2.559	7.654		27.902
2.926	3.928		25.967
2.926	3.548		28.082
2.349	7.208		27.016
1.694	6.746		37.426
2.857	6.98		22.443
2.797	5.618		31.508
1.734	5.715		47.836
2.577	5.869		25.639
2.41	6.246		42.426
2.52	5.17		45.443
1.607	3.207		39.197
2.031	6.487		42.934
1.959	3.697		43.984
2.274	6.811		27.41
2.148	7.231		27.279
2.1	8.644		57.984
1.674	8.357		29.776
2.218	3.739		25.459
2.721	7.172		40.148
2.754	3.762		21.328
3.644	7.002		30.115
1.814	9.97		39.23
1.915	5.893		26.984
1.267	5		36.918
1.444	5.028		65.607
2.5	3.736		109.721
2.056	4.144		23.869
2.084	8.207		40.262
2.42	7.73		30.984
1.684	7.102		34.033
2.097	4.995		38.525
2.228	5.138		38.852
2.684	5.266		62.918
2.513	6.752		30.016
2.418	8.264		36.623
0.949	5.993		13.984
1.557	7.303		33.049
2.877	5.821		30.344
1.605	5.156		38.738
3.021	6.6		32.557
1.243	4.921		25.377
3.377	6.467		26.77
1.666	7.521		8.475
2.185	6.433		38.803
2.205	5.697		34.59
3.261	4.898		25.77
2.87	8.992		33.59
2.161	6.589		47.164
1.351	6.821		30.328
1.509	4.131		29.902
1.874	5.53		25.246
2.262	6.113		38.967
2.272	4.879		42.344
2.666	5.774		38.459
1.236	6.975		32.77
2.577	5.236		46.197
1.192	5.466		76.77
2.313	7.736		60.311
2.802	3.493		52.098
1.851	5.252		41.18
1.766	3.257		82.475
2.702	7.589		120.426
2.365	4.862		99.934
1.521	5.118		29.918
3.161	6.226		26.656
2.156	1.985		44.59
2.911	6.025		63.148
2.725	4.37		25.377
1.661	5.205		46.41
2.836	6.487		19.377
2.052	6.193		26.18
2.321	6.208		46.939
3.199	5.077		22.689
2.091	6.1		35.328
2.384	3.792		34.525
2.338	5.218		27.951
1.651	6.557		39.918
2.882	5.913		29.951
2.408	8.162		29.77
2.543	4.389		42.246
2.39	5.064		22.721
2.674	6.321		16.262
1.846	8.139		50.311
2.462	4.68		38.607
1.733	7.22		38.18
2.252	4.669		42.262
2.925	7.661		49.016
3.146	3.951		17.459
2.192	4.069		31.82
2.708	5.89		76.557
1.488	5.016		83.328
2.498	7.649		35.492
2.966	7.933		70.016
1.047	5.659		47.246
2.205	6.428		34.148
1.967	7.12		108.066
2.4	6.534		31.164
2.449	5.707		23.803
2.033	7.218		63.164
1.121	4.095		17.918
3.13	3.018		55.246
2.092	4.526		60.443
1.092	6.451		65.475
2.603	5.269		34.869
1.39	3.995		7.459
2.385	7.223		32.525
2.47	4.807		38.23
0.856	4.654		65.672
1.583	7.238		16.131
2.225	5.798		21.689
2.789	4.172		74.082
2.82	4.989		41.311
2.274	7.167		44.557
2.62	4.326		33.492
2.243	5.093		45.311
1.307	7.436		18.623
2.048	3.903		27.967
2.944	7.098		37.279
1.607	5.182		20.459
2.839	3.648		94.295
2.969	3.118		95.23
1.825	15.938		11.328
3.079	4.575		50.049
1.08	6.649		9.344
1.762	15.298		24.295
2.756	4.5		35.492
1.3	4.795		37.131
1.556	5.307		117.377
1.623	5.052		28.197
2.146	8.064		51.475
2.018	5.916		33.18
1.025	5.344		30.361
2.21	6.192		15.541
2.351	8.931		21.918
1.274	5.703		36.836
2.397	10.423		36.027
2.267	6.279		35.344
2.048	3.352		38.41
2.121	5.269		49.59
2.061	6.228		97.131
1.825	5.193		4.262
2.346	7.849		22.869
1.826	6.746		46.869
1.83	4.389		31.754
1.502	5.302		57.082
2.387	10.969		48.115
2.324	6.731		62.639
2.289	6.062		95.574
1.636	4.825		49.672
1.461	3.952		64.59
1.805	8.236		12.705
2.636	4.482		59.328
2.549	7.779		32.852
2.18	7.226		87.098
2.421	6.177		22.475
2.739	11.436		43.197
2.405	5.748		77.049
1.848	5.936		49.607
2.352	5.369		24.721
1.743	6.464		38.656
2.062	6.707		31.508
1.574	6.485		70.262
4.079	4.42		48.754
2.379	4.554		26.377
2.138	7.121		40.262
2.852	7.738		37.574
1.789	6.87		38.885
0.949	5.479		98.455
1.221	5.223		35
2.144	5.648		29.066
1.052	7.71		32.803
2.526	9.669		31.377
1.974	4.433		50.311
3.013	8.41		37.885
1.37	3.533		31.475
3.005	6.68		24.363
3.174	6.782		11.426
3.208	4.416		29.623
1.713	3.218		36.377
1.425	3.928		56.41
1.323	6.287		34.77
1.793	6.459		59.213
2.613	4.387		12.951
2.141	4.197		69.197
2.985	5.298		47.246
2.774	6.09		35.721
1.77	7.33		34.18
2.19	7.751		124.328
2.802	5.364		55.344
1.928	5.251		82.803
2.072	5.156		35.607
1.623	5.443		29.41
2.687	5.879		34.328
2.116	8.01		48.066
1.614	6.38		40.049
2.766	6.595		24.689
1.602	7.664		45.328
3.182	6.731		55.77
2.593	2.938		33.377
1.031	5.484		139.377
2.805	7.864		41.361
2.136	4.48		55.41
2.352	5.602		32.508
1.936	7.118		32.639
2.87	3.262		35.754
2.564	12.967		38.738
3.108	9.111		39.459
2.921	5.984		31.803
2.207	4.262		27.279
2.731	6.567		52.77
2.211	9.47		32.836
2.316	7.13		25.262
2.08	9.439		44.672
1.391	7.331		33.557
2.056	7.18		13.951
2.085	7.439		30.902
1.682	7.013		36.016
1.888	6.656		31.115
1.648	4.179		29.705
2.848	5.211		31.754
2.095	5.825		34.328
1.767	5.438		30.574
2.602	7.062		46.311
3.362	2.543		41.148
2.472	4.897		30.639
3.525	7.546		85.557
3.356	3.362		17.803
1.51	5.907		47.869
1.779	7.103		62.787
1.744	8.33		33.311
1.987	9.834		45.869
2.125	4.662		31.033
1.975	9.131		30.77
3.008	7.839		24.984
1.641	5.762		45.869
2.18	5.593		34.557
2.993	6.91		67.623
2.201	8.892		37.689
2.409	9.152		39.82
2.679	8.915		32.311
2.123	10.444		17.82
2.048	5.239		21.115
3.052	6.521		36.23
1.772	6.595		17.705
2.19	6.454		15.934
1.33	5.343		27.344
1.782	5.849		50.164
2.673	5.051		54.967
3.416	6.882		17.016
2.675	5.354		28.328
2.4	6.179		57.393
2.069	4.695		53
1.684	6.052		52.311
2.067	5.231		55.639
1.88	6.385		21.492
1.941	5.031		15.984
2.392	5.364		36.262
1.579	6.334		60.41
2.73	4.208		63.492
1.244	8.475		28.066
1.964	6.69		41
2.774	7.302		27.951
0.88	5.28		32.852
3.057	6.115		34.656
1.674	3.085		43.361
1.523	9.103		42.295
2.262	4.01		46.328
2.684	4.748		46.393
2.17	4.838		11.492
1.639	4.956		44.902
2.52	5.289		61.754
2.575	7.192		44.59
	8.98		84.869
	8.252		23.623
	5.11		27.295
	6.564		16.754
	5.995		24.508
	3.207		16.984
	5.495		27.033
	5.292		41.033
	6.508		42.082
	6.63		18.77
	5.441		15.803
	8.515		54
	5.907		62.377
	7.67		28.279
	7.049		40.836
	5.472		38.623
	8.361		45.164
	5.518		30.902
	5.643		40.77
	8.416		34.311
	4.934		45.262
	5.239		29.82
	6.603		22.475
	5.515		13.18
	5.343		65.393
	6.774		44.18
	7.21		52.721
	5.169		43.705
	5.613		39.852
	6.675		24.328
	7.413		14.934
	5.775		18.574
	2.652		26.689
	6.48		106.459
	6.83		33.967
	5.072
	11.552
	3.575
	12.531
	5.446
	6.146
	6.159
	5.975
	3.172
	7.544
	4.875
	4.28
	5.53
	3.607
	6.484
	5.882
	5.934
	12.226
	4.989
	9.784
	7.079
	6.844
	10.73
	4.12
	5.241
	5.795
	6.516
	4.369

## Sheet: 2f
8.4	2.2	2.4	2.3
11.6	5.8	5.5	5.3
15.3	11.5	11.8	11.7
21	34.8	38.5	33
