# Supplementary material for: Evanescent scattering imaging of single protein binding kinetics and DNA conformation changes
Source: Nat Commun. 2022 Apr 28;13:2298. doi: 10.1038/s41467-022-30046-8 (PMC9051210; doi:10.1038/s41467-022-30046-8)
Supplement: Supplementary file 8 — Source Data [file 41467_2022_30046_MOESM8_ESM.zip › Source data_Fig. 3.xlsx]

## Sheet: 3c
0.0208	-5.6939	0	0
0.0417	-4.6939	0	0
0.0625	-4.6939	0	0
0.0833	-4.6939	0	0
0.1042	-5.6939	0	0
0.125	-4.6939	0	0
0.1458	-4.6939	0	0
0.1667	-4.6939	0	0
0.1875	-4.6939	0	0
0.2083	-4.6939	0	0
0.2292	-4.6939	0	0
0.25	-4.6939	0	0
0.2708	-4.6939	0	0
0.2917	-4.6939	0	0
0.3125	-4.6939	0	0
0.3333	-4.6939	0	0
0.3542	-4.6939	0	0
0.375	-4.6939	0	0
0.3958	-4.6939	0	0
0.4167	-4.6939	0	0
0.4375	-3.6939	0	0
0.4583	-3.6939	0	0
0.4792	-3.6939	0	0
0.5	-3.6939	0	0
0.5208	-3.6939	0	0
0.5417	-3.6939	0	0
0.5625	-3.6939	0	0
0.5833	-3.6939	0	0
0.6042	-3.6939	0	0
0.625	-3.6939	0	0
0.6458	-3.6939	0	0
0.6667	-3.6939	0	0
0.6875	-2.6939	0	0
0.7083	-2.6939	0	0
0.7292	-2.6939	0	0
0.75	-2.6939	0	0
0.7708	-2.6939	0	0
0.7917	-1.6939	0	0
0.8125	0.3061	0	0
0.8333	2.3061	0	0
0.8542	5.3061	0	0
0.875	10.3061	0	0
0.8958	15.3061	0	0
0.9167	16.3061	0	0
0.9375	19.3061	0	0
0.9583	20.3061	0	0
0.9792	20.3061	0	0
1	22.3061	0	0
1.0208	23.3061	0	0
1.0417	26.3061	0	0
1.0625	29.3061	0	0
1.0833	30.3061	0	0
1.1042	34.3061	0	0
1.125	35.3061	0	0
1.1458	35.3061	0	0
1.1667	35.3061	0	0
1.1875	35.3061	0	0
1.2083	35.3061	0	0
1.2292	38.3061	0	0
1.25	41.3061	0	0
1.2708	42.3061	0	0
1.2917	44.3061	0	0
1.3125	45.3061	0	1
1.3333	46.3061	0	1
1.3542	46.3061	0	1
1.375	47.3061	0	1
1.3958	47.3061	0	1
1.4167	50.3061	0	1
1.4375	53.3061	1	1
1.4583	54.3061	1	1
1.4792	56.3061	1	1
1.5	58.3061	1	1
1.5208	58.3061	1	1
1.5417	59.3061	1	1
1.5625	63.3061	1	1
1.5833	66.3061	1	1
1.6042	68.3061	1	1
1.625	72.3061	1	1
1.6458	75.3061	1	1
1.6667	77.3061	1	1
1.6875	79.3061	1	1
1.7083	80.3061	1	1
1.7292	82.3061	1	1
1.75	84.3061	1	1
1.7708	86.3061	1	1
1.7917	86.3061	1	1
1.8125	87.3061	1	1
1.8333	88.3061	1	1
1.8542	89.3061	1	1
1.875	90.3061	1	1
1.8958	91.3061	1	1
1.9167	93.3061	1	1
1.9375	95.3061	1	1
1.9583	98.3061	1	1
1.9792	100.306	1	1
2	100.306	1	1
2.0208	101.306	1	1
2.0417	103.306	1	1
2.0625	104.306	1	1
2.0833	104.306	1	1
2.1042	104.306	1	1
2.125	104.306	1	3
2.1458	104.306	1	3
2.1667	104.306	1	3
2.1875	104.306	1	3
2.2083	110.306	1	3
2.2292	113.306	1	3
2.25	115.306	1	3
2.2708	117.306	1	3
2.2917	120.306	1	3
2.3125	122.306	1	3
2.3333	123.306	1	4
2.3542	123.306	1	4
2.375	123.306	1	4
2.3958	124.306	1	4
2.4167	127.306	1	4
2.4375	127.306	1	4
2.4583	128.306	1	4
2.4792	128.306	1	4
2.5	128.306	1	4
2.5208	130.306	1	4
2.5417	129.306	1	4
2.5625	132.306	1	4
2.5833	132.306	1	4
2.6042	133.306	1	4
2.625	133.306	1	4
2.6458	133.306	1	4
2.6667	133.306	1	4
2.6875	134.306	1	4
2.7083	137.306	1	4
2.7292	138.306	1	5
2.75	138.306	1	6
2.7708	140.306	1	6
2.7917	140.306	1	7
2.8125	142.306	1	7
2.8333	144.306	1	7
2.8542	145.306	1	7
2.875	145.306	1	7
2.8958	148.306	1	7
2.9167	150.306	1	7
2.9375	150.306	1	7
2.9583	151.306	1	7
2.9792	153.306	1	7
3	153.306	1	7
3.0208	157.306	1	7
3.0417	158.306	1	7
3.0625	160.306	1	7
3.0833	163.306	1	7
3.1042	165.306	1	7
3.125	165.306	1	7
3.1458	167.306	1	7
3.1667	169.306	1	7
3.1875	170.306	1	7
3.2083	170.306	1	7
3.2292	172.306	1	7
3.25	173.306	1	7
3.2708	174.306	1	7
3.2917	174.306	1	7
3.3125	175.306	1	7
3.3333	177.306	1	7
3.3542	181.306	1	7
3.375	182.306	1	7
3.3958	184.306	1	7
3.4167	184.306	1	7
3.4375	185.306	1	7
3.4583	185.306	1	7
3.4792	186.306	1	7
3.5	187.306	1	7
3.5208	189.306	1	7
3.5417	192.306	1	7
3.5625	194.306	1	7
3.5833	194.306	1	7
3.6042	194.306	1	7
3.625	195.306	1	7
3.6458	199.306	1	7
3.6667	203.306	1	7
3.6875	203.306	1	7
3.7083	205.306	1	7
3.7292	206.306	1	7
3.75	209.306	1	7
3.7708	212.306	1	7
3.7917	212.306	1	7
3.8125	213.306	1	7
3.8333	215.306	1	7
3.8542	215.306	1	7
3.875	216.306	1	7
3.8958	217.306	1	7
3.9167	217.306	1	7
3.9375	220.306	1	7
3.9583	223.306	1	7
3.9792	225.306	1	7
4	228.306	1	7
4.0208	228.306	1	7
4.0417	232.306	1	7
4.0625	233.306	1	7
4.0833	236.306	1	7
4.1042	239.306	1	7
4.125	241.306	1	7
4.1458	243.306	1	7
4.1667	247.306	1	7
4.1875	248.306	1	7
4.2083	248.306	1	7
4.2292	250.306	1	7
4.25	255.306	1	7
4.2708	257.306	1	7
4.2917	260.306	1	7
4.3125	261.306	1	7
4.3333	263.306	1	7
4.3542	262.306	1	7
4.375	265.306	1	7
4.3958	268.306	1	7
4.4167	270.306	1	7
4.4375	274.306	1	7
4.4583	276.306	1	7
4.4792	277.306	1	7
4.5	280.306	1	7
4.5208	284.306	1	7
4.5417	287.306	1	7
4.5625	289.306	1	7
4.5833	292.306	1	7
4.6042	294.306	1	7
4.625	296.306	1	7
4.6458	298.306	1	7
4.6667	299.306	1	7
4.6875	300.306	1	7
4.7083	302.306	1	7
4.7292	304.306	1	7
4.75	307.306	1	7
4.7708	309.306	1	7
4.7917	311.306	1	7
4.8125	314.306	1	7
4.8333	316.306	1	7
4.8542	317.306	1	7
4.875	317.306	1	7
4.8958	318.306	1	7
4.9167	321.306	1	7
4.9375	321.306	1	7
4.9583	321.306	1	7
4.9792	322.306	1	7
5	324.306	1	7
5.0208	326.306	1	7
5.0417	327.306	1	7
5.0625	327.306	1	7
5.0833	327.306	1	7
5.1042	327.306	1	7
5.125	328.306	1	7
5.1458	328.306	1	7
5.1667	328.306	1	7
5.1875	329.306	1	7
5.2083	329.306	1	7
5.2292	330.306	1	7
5.25	330.306	1	7
5.2708	330.306	1	7
5.2917	331.306	1	7
5.3125	332.306	1	7
5.3333	333.306	1	7
5.3542	335.306	1	7
5.375	335.306	1	7
5.3958	336.306	1	7
5.4167	337.306	1	7
5.4375	338.306	1	7
5.4583	339.306	1	7
5.4792	339.306	1	7
5.5	339.306	2	7
5.5208	338.306	2	7
5.5417	338.306	2	7
5.5625	339.306	2	7
5.5833	341.306	2	7
5.6042	342.306	2	7
5.625	342.306	2	7
5.6458	342.306	2	7
5.6667	344.306	2	7
5.6875	344.306	2	7
5.7083	345.306	2	7
5.7292	346.306	2	7
5.75	348.306	2	7
5.7708	347.306	2	7
5.7917	347.306	2	7
5.8125	349.306	2	7
5.8333	349.306	2	7
5.8542	349.306	2	7
5.875	349.306	2	7
5.8958	349.306	2	7
5.9167	350.306	2	7
5.9375	351.306	2	7
5.9583	352.306	2	7
5.9792	352.306	2	7
6	353.306	2	7
6.0208	353.306	2	7
6.0417	353.306	2	7
6.0625	355.306	2	7
6.0833	356.306	2	7
6.1042	357.306	2	7
6.125	357.306	2	7
6.1458	357.306	2	7
6.1667	357.306	2	7
6.1875	357.306	2	7
6.2083	357.306	2	7
6.2292	358.306	2	7
6.25	358.306	2	7
6.2708	359.306	2	7
6.2917	358.306	2	7
6.3125	358.306	2	7
6.3333	358.306	2	7
6.3542	358.306	2	7
6.375	359.306	2	7
6.3958	359.306	2	7
6.4167	359.306	2	7
6.4375	362.306	2	7
6.4583	365.306	2	7
6.4792	368.306	2	7
6.5	371.306	2	7
6.5208	371.306	2	7
6.5417	374.306	2	8
6.5625	374.306	2	8
6.5833	376.306	2	8
6.6042	381.306	2	8
6.625	381.306	2	8
6.6458	381.306	2	8
6.6667	383.306	2	8
6.6875	385.306	2	8
6.7083	385.306	2	8
6.7292	385.306	2	8
6.75	386.306	2	8
6.7708	387.306	2	8
6.7917	387.306	2	8
6.8125	391.306	2	8
6.8333	392.306	2	8
6.8542	392.306	2	8
6.875	394.306	2	8
6.8958	396.306	2	8
6.9167	396.306	2	8
6.9375	396.306	2	8
6.9583	396.306	2	8
6.9792	398.306	2	9
7	401.306	2	9
7.0208	401.306	2	9
7.0417	402.306	2	9
7.0625	402.306	2	9
7.0833	402.306	2	9
7.1042	403.306	2	9
7.125	403.306	2	9
7.1458	403.306	2	9
7.1667	403.306	2	9
7.1875	403.306	2	9
7.2083	403.306	2	9
7.2292	404.306	2	9
7.25	405.306	2	9
7.2708	406.306	2	10
7.2917	407.306	2	10
7.3125	407.306	2	10
7.3333	411.306	2	10
7.3542	412.306	2	10
7.375	413.306	2	10
7.3958	414.306	2	10
7.4167	414.306	2	10
7.4375	415.306	2	10
7.4583	415.306	2	10
7.4792	416.306	2	10
7.5	417.306	2	10
7.5208	419.306	2	10
7.5417	419.306	2	10
7.5625	420.306	2	10
7.5833	420.306	2	10
7.6042	421.306	2	10
7.625	424.306	2	10
7.6458	425.306	2	10
7.6667	431.306	2	10
7.6875	433.306	2	10
7.7083	434.306	2	10
7.7292	436.306	2	10
7.75	438.306	2	10
7.7708	439.306	2	10
7.7917	440.306	2	10
7.8125	444.306	2	10
7.8333	446.306	2	10
7.8542	448.306	2	10
7.875	450.306	2	10
7.8958	454.306	2	10
7.9167	454.306	2	10
7.9375	455.306	2	10
7.9583	457.306	2	10
7.9792	459.306	2	10
8	461.306	2	10
8.0208	461.306	2	10
8.0417	462.306	2	10
8.0625	463.306	2	10
8.0833	464.306	2	10
8.1042	465.306	2	10
8.125	465.306	2	10
8.1458	466.306	2	10
8.1667	466.306	2	10
8.1875	469.306	2	10
8.2083	470.306	2	10
8.2292	473.306	2	10
8.25	477.306	2	10
8.2708	505.306	2	10
8.2917	525.306	2	10
8.3125	534.306	2	10
8.3333	538.306	2	11
8.3542	547.306	2	11
8.375	552.306	2	11
8.3958	552.306	2	11
8.4167	552.306	2	11
8.4375	553.306	2	11
8.4583	554.306	2	11
8.4792	554.306	2	11
8.5	555.306	2	11
8.5208	555.306	2	11
8.5417	555.306	2	11
8.5625	555.306	2	11
8.5833	555.306	2	11
8.6042	556.306	2	11
8.625	557.306	2	11
8.6458	557.306	2	12
8.6667	557.306	2	12
8.6875	558.306	2	12
8.7083	558.306	2	12
8.7292	559.306	2	12
8.75	560.306	2	12
8.7708	562.306	2	12
8.7917	563.306	2	12
8.8125	564.306	2	12
8.8333	564.306	2	12
8.8542	564.306	2	12
8.875	563.306	2	12
8.8958	565.306	2	12
8.9167	565.306	2	12
8.9375	565.306	2	12
8.9583	565.306	2	12
8.9792	566.306	2	13
9	567.306	2	13
9.0208	567.306	2	13
9.0417	567.306	2	13
9.0625	567.306	2	13
9.0833	567.306	2	13
9.1042	567.306	2	13
9.125	567.306	2	13
9.1458	568.306	2	13
9.1667	568.306	2	13
9.1875	569.306	2	13
9.2083	569.306	2	13
9.2292	569.306	2	13
9.25	570.306	2	13
9.2708	570.306	2	13
9.2917	570.306	2	13
9.3125	570.306	2	13
9.3333	570.306	2	13
9.3542	570.306	2	13
9.375	571.306	2	13
9.3958	571.306	2	13
9.4167	571.306	2	13
9.4375	571.306	2	13
9.4583	572.306	2	13
9.4792	572.306	2	13
9.5	572.306	2	13
9.5208	572.306	2	13
9.5417	573.306	2	13
9.5625	573.306	2	13
9.5833	574.306	2	13
9.6042	575.306	2	13
9.625	578.306	2	13
9.6458	580.306	2	13
9.6667	580.306	2	13
9.6875	580.306	2	13
9.7083	580.306	2	13
9.7292	580.306	2	13
9.75	582.306	2	13
9.7708	582.306	2	13
9.7917	583.306	2	13
9.8125	583.306	2	13
9.8333	585.306	2	13
9.8542	586.306	2	13
9.875	586.306	2	13
9.8958	586.306	2	13
9.9167	586.306	2	13
9.9375	587.306	2	13
9.9583	586.306	2	13
9.9792	586.306	2	13
10	587.306	2	13
10.0208	588.306	2	13
10.0417	589.306	2	13
10.0625	590.306	2	13
10.0833	591.306	2	13
10.1042	591.306	2	13
10.125	592.306	2	13
10.1458	592.306	2	13
10.1667	592.306	2	13
10.1875	592.306	2	13
10.2083	592.306	2	13
10.2292	593.306	2	13
10.25	594.306	2	14
10.2708	594.306	2	14
10.2917	595.306	2	14
10.3125	597.306	2	14
10.3333	597.306	2	14
10.3542	597.306	2	14
10.375	599.306	2	14
10.3958	597.306	2	14
10.4167	598.306	2	14
10.4375	598.306	2	14
10.4583	598.306	2	14
10.4792	598.306	2	14
10.5	598.306	2	14
10.5208	600.306	2	14
10.5417	601.306	2	14
10.5625	601.306	2	14
10.5833	601.306	2	14
10.6042	600.306	2	14
10.625	600.306	2	14
10.6458	601.306	2	14
10.6667	603.306	2	14
10.6875	604.306	2	14
10.7083	604.306	2	14
10.7292	604.306	2	14
10.75	605.306	2	14
10.7708	606.306	2	14
10.7917	607.306	2	14
10.8125	607.306	2	14
10.8333	609.306	2	14
10.8542	610.306	2	14
10.875	612.306	2	14
10.8958	612.306	2	14
10.9167	613.306	2	14
10.9375	613.306	2	14
10.9583	613.306	2	14
10.9792	613.306	2	14
11	614.306	2	14
11.0208	614.306	2	14
11.0417	617.306	2	14
11.0625	617.306	2	14
11.0833	617.306	2	15
11.1042	617.306	2	15
11.125	617.306	2	15
11.1458	617.306	2	15
11.1667	618.306	2	15
11.1875	618.306	2	15
11.2083	618.306	2	15
11.2292	618.306	2	15
11.25	619.306	2	15
11.2708	619.306	2	15
11.2917	619.306	2	15
11.3125	620.306	2	15
11.3333	620.306	2	15
11.3542	620.306	2	15
11.375	620.306	2	15
11.3958	620.306	2	15
11.4167	620.306	2	15
11.4375	620.306	2	15
11.4583	620.306	2	15
11.4792	621.306	2	15
11.5	622.306	2	15
11.5208	622.306	2	15
11.5417	622.306	2	15
11.5625	623.306	2	15
11.5833	623.306	2	15
11.6042	623.306	2	15
11.625	624.306	2	15
11.6458	624.306	2	15
11.6667	624.306	2	15
11.6875	626.306	2	16
11.7083	626.306	2	16
11.7292	627.306	2	16
11.75	626.306	2	16
11.7708	625.306	2	17
11.7917	625.306	2	17
11.8125	625.306	2	17
11.8333	625.306	2	17
11.8542	625.306	2	17
11.875	627.306	2	17
11.8958	627.306	2	17
11.9167	627.306	2	17
11.9375	628.306	2	17
11.9583	628.306	2	17
11.9792	629.306	2	17
12	630.306	2	17
12.0208	630.306	2	17
12.0417	630.306	2	17
12.0625	630.306	2	17
12.0833	630.306	2	17
12.1042	631.306	2	17
12.125	632.306	2	17
12.1458	634.306	2	17
12.1667	634.306	2	17
12.1875	634.306	2	17
12.2083	637.306	2	17
12.2292	639.306	2	17
12.25	640.306	2	17
12.2708	640.306	2	17
12.2917	641.306	2	17
12.3125	642.306	2	17
12.3333	642.306	2	17
12.3542	643.306	2	17
12.375	643.306	2	17
12.3958	643.306	2	17
12.4167	644.306	2	17
12.4375	645.306	2	17
12.4583	645.306	2	17
12.4792	647.306	2	17
12.5	646.306	2	17
12.5208	646.306	2	17
12.5417	646.306	2	17
12.5625	646.306	2	17
12.5833	646.306	2	17
12.6042	646.306	2	17
12.625	647.306	2	17
12.6458	647.306	2	18
12.6667	648.306	2	18
12.6875	649.306	2	18
12.7083	649.306	2	18
12.7292	649.306	2	18
12.75	651.306	2	18
12.7708	651.306	2	18
12.7917	651.306	2	18
12.8125	651.306	2	18
12.8333	651.306	2	18
12.8542	652.306	2	18
12.875	652.306	2	18
12.8958	652.306	2	18
12.9167	652.306	2	18
12.9375	652.306	2	18
12.9583	653.306	2	18
12.9792	654.306	2	18
13	654.306	2	18
13.0208	655.306	2	18
13.0417	655.306	2	18
13.0625	655.306	2	18
13.0833	657.306	2	18
13.1042	657.306	2	18
13.125	657.306	2	18
13.1458	657.306	2	18
13.1667	658.306	2	18
13.1875	658.306	2	18
13.2083	659.306	2	18
13.2292	659.306	2	18
13.25	659.306	2	18
13.2708	660.306	2	18
13.2917	660.306	2	18
13.3125	661.306	2	18
13.3333	662.306	2	18
13.3542	663.306	2	18
13.375	664.306	2	18
13.3958	665.306	2	18
13.4167	667.306	2	18
13.4375	669.306	2	18
13.4583	671.306	2	18
13.4792	671.306	2	18
13.5	672.306	2	18
13.5208	672.306	2	18
13.5417	672.306	2	18
13.5625	672.306	2	18
13.5833	673.306	2	18
13.6042	673.306	2	18
13.625	673.306	2	18
13.6458	674.306	2	18
13.6667	674.306	2	18
13.6875	675.306	2	18
13.7083	676.306	2	18
13.7292	678.306	2	19
13.75	678.306	2	19
13.7708	679.306	2	19
13.7917	679.306	2	19
13.8125	680.306	2	19
13.8333	680.306	2	19
13.8542	680.306	2	19
13.875	680.306	2	19
13.8958	680.306	2	19
13.9167	681.306	2	19
13.9375	682.306	2	19
13.9583	683.306	2	19
13.9792	684.306	2	19
14	684.306	2	19
14.0208	684.306	2	19
14.0417	684.306	2	19
14.0625	684.306	2	19
14.0833	685.306	2	19
14.1042	685.306	2	19
14.125	685.306	2	19
14.1458	685.306	2	19
14.1667	685.306	2	19
14.1875	686.306	2	19
14.2083	686.306	2	19
14.2292	686.306	2	19
14.25	686.306	2	19
14.2708	687.306	2	19
14.2917	688.306	2	19
14.3125	688.306	2	19
14.3333	688.306	2	19
14.3542	689.306	2	19
14.375	689.306	2	19
14.3958	690.306	2	19
14.4167	690.306	2	19
14.4375	690.306	2	19
14.4583	691.306	2	19
14.4792	691.306	2	19
14.5	692.306	2	19
14.5208	692.306	2	19
14.5417	692.306	2	19
14.5625	692.306	2	19
14.5833	693.306	2	19
14.6042	694.306	2	19
14.625	694.306	2	19
14.6458	694.306	2	19
14.6667	695.306	2	19
14.6875	695.306	2	19
14.7083	696.306	2	19
14.7292	696.306	2	19
14.75	695.306	2	19
14.7708	695.306	2	19
14.7917	695.306	2	19
14.8125	695.306	2	19
14.8333	695.306	2	19
14.8542	696.306	2	19
14.875	698.306	2	19
14.8958	698.306	2	19
14.9167	699.306	2	19
14.9375	700.306	2	19
14.9583	700.306	2	20
14.9792	700.306	2	20
15	701.306	2	20
15.0208	702.306	2	20
15.0417	702.306	2	20
15.0625	703.306	2	20
15.0833	703.306	2	20
15.1042	704.306	2	20
15.125	706.306	2	20
15.1458	707.306	2	20
15.1667	707.306	2	21
15.1875	707.306	2	21
15.2083	707.306	2	21
15.2292	708.306	2	21
15.25	708.306	2	21
15.2708	708.306	2	21
15.2917	708.306	2	22
15.3125	708.306	2	23
15.3333	708.306	2	23
15.3542	708.306	2	23
15.375	709.306	2	23
15.3958	709.306	2	23
15.4167	709.306	2	24
15.4375	709.306	2	24
15.4583	710.306	2	24
15.4792	711.306	2	24
15.5	711.306	2	24
15.5208	712.306	2	24
15.5417	712.306	2	24
15.5625	712.306	2	24
15.5833	712.306	2	24
15.6042	712.306	2	24
15.625	712.306	2	24
15.6458	714.306	2	24
15.6667	714.306	2	24
15.6875	714.306	2	24
15.7083	714.306	2	24
15.7292	714.306	2	24
15.75	714.306	2	24
15.7708	715.306	2	24
15.7917	716.306	2	24
15.8125	716.306	2	24
15.8333	716.306	2	24
15.8542	716.306	2	24
15.875	717.306	2	24
15.8958	717.306	2	24
15.9167	718.306	2	24
15.9375	718.306	2	24
15.9583	718.306	2	24
15.9792	718.306	2	24
16	719.306	2	24
16.0208	719.306	2	24
16.0417	719.306	2	24
16.0625	719.306	2	24
16.0833	719.306	2	24
16.1042	719.306	2	24
16.125	720.306	2	24
16.1458	720.306	2	24
16.1667	721.306	2	24
16.1875	721.306	2	24
16.2083	721.306	2	24
16.2292	721.306	2	24
16.25	722.306	2	24
16.2708	722.306	2	24
16.2917	722.306	2	24
16.3125	722.306	2	24
16.3333	723.306	2	24
16.3542	723.306	2	24
16.375	723.306	2	24
16.3958	723.306	2	24
16.4167	724.306	2	24
16.4375	724.306	2	24
16.4583	725.306	2	24
16.4792	725.306	2	24
16.5	725.306	2	24
16.5208	725.306	2	24
16.5417	726.306	2	24
16.5625	726.306	2	24
16.5833	726.306	2	24
16.6042	726.306	2	24
16.625	726.306	2	24
16.6458	726.306	2	24
16.6667	726.306	2	24
16.6875	727.306	2	24
16.7083	727.306	2	24
16.7292	727.306	2	24
16.75	727.306	2	24
16.7708	728.306	2	24
16.7917	728.306	2	24
16.8125	729.306	2	24
16.8333	729.306	2	24
16.8542	729.306	2	24
16.875	729.306	2	24
16.8958	730.306	2	24
16.9167	731.306	2	24
16.9375	731.306	2	24
16.9583	732.306	2	24
16.9792	732.306	2	24
17	732.306	2	24
17.0208	732.306	2	24
17.0417	732.306	2	24
17.0625	732.306	2	24
17.0833	734.306	2	24
17.1042	734.306	2	24
17.125	734.306	2	24
17.1458	734.306	2	24
17.1667	733.306	2	24
17.1875	733.306	2	24
17.2083	734.306	2	24
17.2292	735.306	2	24
17.25	736.306	2	24
17.2708	736.306	2	24
17.2917	737.306	2	24
17.3125	736.306	2	24
17.3333	738.306	2	24
17.3542	738.306	2	24
17.375	739.306	2	24
17.3958	739.306	2	24
17.4167	739.306	2	24
17.4375	739.306	2	24
17.4583	739.306	2	24
17.4792	738.306	2	24
17.5	738.306	2	24
17.5208	739.306	2	24
17.5417	739.306	2	24
17.5625	740.306	2	24
17.5833	739.306	2	24
17.6042	740.306	2	24
17.625	742.306	2	24
17.6458	742.306	2	24
17.6667	743.306	2	24
17.6875	743.306	2	24
17.7083	743.306	2	24
17.7292	743.306	2	24
17.75	743.306	2	24
17.7708	744.306	2	24
17.7917	746.306	2	24
17.8125	746.306	2	24
17.8333	746.306	2	24
17.8542	746.306	2	24
17.875	748.306	2	24
17.8958	749.306	2	24
17.9167	749.306	2	24
17.9375	749.306	2	24
17.9583	750.306	2	24
17.9792	752.306	2	24
18	752.306	2	24
18.0208	753.306	2	24
18.0417	753.306	2	24
18.0625	752.306	2	24
18.0833	752.306	2	24
18.1042	752.306	2	24
18.125	753.306	2	24
18.1458	754.306	2	24
18.1667	755.306	2	24
18.1875	756.306	2	24
18.2083	756.306	2	24
18.2292	757.306	2	24
18.25	757.306	2	24
18.2708	758.306	2	24
18.2917	758.306	2	24
18.3125	758.306	2	24
18.3333	757.306	2	24
18.3542	757.306	2	24
18.375	757.306	2	24
18.3958	758.306	2	24
18.4167	758.306	2	24
18.4375	758.306	2	24
18.4583	758.306	2	24
18.4792	759.306	2	24
18.5	759.306	2	24
18.5208	760.306	2	24
18.5417	761.306	2	24
18.5625	762.306	2	24
18.5833	763.306	2	24
18.6042	764.306	2	24
18.625	765.306	2	24
18.6458	766.306	2	24
18.6667	766.306	2	24
18.6875	766.306	2	24
18.7083	767.306	2	24
18.7292	767.306	2	24
18.75	767.306	2	24
18.7708	767.306	2	24
18.7917	767.306	2	24
18.8125	767.306	2	24
18.8333	767.306	2	24
18.8542	768.306	2	24
18.875	769.306	2	24
18.8958	769.306	2	24
18.9167	769.306	2	24
18.9375	769.306	2	24
18.9583	769.306	2	24
18.9792	769.306	2	24
19	769.306	2	24
19.0208	769.306	2	24
19.0417	769.306	2	24
19.0625	769.306	2	24
19.0833	770.306	2	24
19.1042	771.306	2	24
19.125	771.306	2	24
19.1458	770.306	2	24
19.1667	771.306	2	24
19.1875	772.306	2	24
19.2083	772.306	2	24
19.2292	772.306	2	24
19.25	772.306	2	24
19.2708	772.306	2	24
19.2917	774.306	2	24
19.3125	774.306	2	25
19.3333	774.306	2	25
19.3542	776.306	2	25
19.375	776.306	2	25
19.3958	775.306	2	25
19.4167	775.306	2	25
19.4375	776.306	2	25
19.4583	776.306	2	25
19.4792	777.306	2	25
19.5	778.306	2	25
19.5208	779.306	2	25
19.5417	779.306	2	25
19.5625	780.306	2	26
19.5833	780.306	2	27
19.6042	781.306	2	27
19.625	781.306	2	27
19.6458	781.306	2	28
19.6667	781.306	2	28
19.6875	781.306	2	28
19.7083	781.306	2	28
19.7292	781.306	2	28
19.75	783.306	2	28
19.7708	782.306	2	28
19.7917	784.306	2	28
19.8125	785.306	2	28
19.8333	786.306	2	28
19.8542	786.306	2	29
19.875	786.306	2	29
19.8958	786.306	2	29
19.9167	786.306	2	29
19.9375	789.306	2	29
19.9583	789.306	2	29
19.9792	789.306	2	29
20	789.306	2	29
20.0208	789.306	2	29
20.0417	789.306	2	29
20.0625	790.306	2	29
20.0833	791.306	2	29
20.1042	791.306	2	29
20.125	792.306	2	29
20.1458	792.306	2	29
20.1667	791.306	2	29
20.1875	792.306	2	29
20.2083	792.306	2	29
20.2292	792.306	2	29
20.25	792.306	2	29
20.2708	793.306	2	29
20.2917	793.306	2	29
20.3125	793.306	2	29
20.3333	794.306	2	29
20.3542	795.306	2	29
20.375	795.306	2	29
20.3958	795.306	2	29
20.4167	796.306	2	29
20.4375	797.306	2	29
20.4583	798.306	2	29
20.4792	799.306	2	29
20.5	799.306	2	29
20.5208	799.306	2	29
20.5417	799.306	2	29
20.5625	799.306	2	29
20.5833	799.306	2	29
20.6042	800.306	2	29
20.625	800.306	2	29
20.6458	801.306	2	29
20.6667	802.306	2	29
20.6875	802.306	2	29
20.7083	803.306	2	29
20.7292	803.306	2	29
20.75	803.306	2	29
20.7708	805.306	2	29
20.7917	805.306	2	29
20.8125	805.306	2	29
20.8333	804.306	2	29
20.8542	805.306	2	29
20.875	805.306	2	29
20.8958	805.306	2	29
20.9167	806.306	2	29
20.9375	806.306	2	29
20.9583	806.306	2	29
20.9792	807.306	2	29
21	807.306	2	29
21.0208	806.306	2	29
21.0417	807.306	2	29
21.0625	807.306	2	29
21.0833	808.306	2	29
21.1042	808.306	2	29
21.125	809.306	2	29
21.1458	809.306	2	29
21.1667	809.306	2	29
21.1875	809.306	2	29
21.2083	809.306	2	29
21.2292	811.306	2	29
21.25	811.306	2	29
21.2708	812.306	2	29
21.2917	813.306	2	29
21.3125	813.306	2	29
21.3333	813.306	2	29
21.3542	813.306	2	30
21.375	813.306	2	30
21.3958	813.306	2	30
21.4167	813.306	2	30
21.4375	814.306	2	30
21.4583	814.306	2	30
21.4792	815.306	2	30
21.5	815.306	2	30
21.5208	816.306	2	30
21.5417	816.306	2	30
21.5625	816.306	2	30
21.5833	816.306	2	30
21.6042	817.306	2	30
21.625	817.306	2	30
21.6458	819.306	2	30
21.6667	819.306	2	30
21.6875	819.306	2	30
21.7083	820.306	2	30
21.7292	820.306	2	30
21.75	822.306	2	30
21.7708	822.306	2	30
21.7917	822.306	2	30
21.8125	822.306	2	30
21.8333	822.306	2	30
21.8542	822.306	2	30
21.875	822.306	2	30
21.8958	822.306	2	30
21.9167	823.306	2	30
21.9375	823.306	2	30
21.9583	825.306	2	30
21.9792	825.306	2	30
22	823.306	2	30
22.0208	824.306	2	30
22.0417	825.306	2	30
22.0625	826.306	2	30
22.0833	827.306	2	30
22.1042	826.306	2	30
22.125	828.306	2	30
22.1458	828.306	2	30
22.1667	828.306	2	30
22.1875	829.306	2	30
22.2083	829.306	2	30
22.2292	829.306	2	30
22.25	829.306	2	30
22.2708	829.306	2	30
22.2917	829.306	2	30
22.3125	830.306	2	30
22.3333	832.306	2	30
22.3542	832.306	2	30
22.375	832.306	2	30
22.3958	834.306	2	30
22.4167	835.306	2	30
22.4375	836.306	2	30
22.4583	837.306	2	30
22.4792	838.306	2	30
22.5	838.306	2	30
22.5208	837.306	2	30
22.5417	837.306	2	30
22.5625	837.306	2	30
22.5833	837.306	2	30
22.6042	837.306	2	30
22.625	837.306	2	30
22.6458	838.306	2	30
22.6667	838.306	2	30
22.6875	838.306	2	30
22.7083	839.306	2	30
22.7292	841.306	2	30
22.75	841.306	2	30
22.7708	841.306	2	30
22.7917	841.306	2	30
22.8125	842.306	2	30
22.8333	842.306	2	30
22.8542	844.306	2	31
22.875	845.306	2	31
22.8958	845.306	2	31
22.9167	845.306	2	31
22.9375	846.306	2	31
22.9583	845.306	2	31
22.9792	846.306	2	31
23	846.306	2	31
23.0208	846.306	2	31
23.0417	846.306	2	31
23.0625	846.306	2	31
23.0833	847.306	2	31
23.1042	849.306	2	31
23.125	849.306	2	31
23.1458	849.306	2	31
23.1667	850.306	2	31
23.1875	851.306	2	31
23.2083	851.306	2	31
23.2292	852.306	2	31
23.25	852.306	2	31
23.2708	853.306	2	31
23.2917	853.306	2	31
23.3125	854.306	2	31
23.3333	854.306	2	31
23.3542	854.306	2	31
23.375	855.306	2	31
23.3958	857.306	2	31
23.4167	858.306	2	31
23.4375	860.306	2	32
23.4583	859.306	2	32
23.4792	859.306	2	32
23.5	859.306	2	32
23.5208	861.306	2	32
23.5417	861.306	2	32
23.5625	861.306	2	32
23.5833	861.306	2	32
23.6042	862.306	2	32
23.625	862.306	2	32
23.6458	863.306	2	32
23.6667	865.306	2	32
23.6875	865.306	2	32
23.7083	866.306	2	32
23.7292	867.306	2	32
23.75	868.306	2	32
23.7708	868.306	2	32
23.7917	868.306	2	32
23.8125	868.306	2	32
23.8333	869.306	2	32
23.8542	870.306	2	32
23.875	870.306	2	32
23.8958	870.306	2	32
23.9167	870.306	2	32
23.9375	870.306	2	32
23.9583	871.306	2	32
23.9792	871.306	2	32
24	871.306	2	32
24.0208	872.306	2	32
24.0417	873.306	2	32
24.0625	873.306	2	32
24.0833	873.306	2	32
24.1042	874.306	2	32
24.125	874.306	2	32
24.1458	874.306	2	33
24.1667	874.306	2	33
24.1875	875.306	2	33
24.2083	875.306	2	33
24.2292	875.306	2	33
24.25	875.306	3	33
24.2708	875.306	3	33
24.2917	876.306	3	33
24.3125	875.306	3	33
24.3333	875.306	3	33
24.3542	875.306	3	33
24.375	875.306	3	33
24.3958	877.306	3	33
24.4167	878.306	3	33
24.4375	878.306	3	33
24.4583	879.306	3	33
24.4792	879.306	3	33
24.5	879.306	3	33
24.5208	879.306	3	33
24.5417	879.306	3	34
24.5625	879.306	3	34
24.5833	880.306	3	34
24.6042	880.306	3	34
24.625	882.306	3	34
24.6458	883.306	3	34
24.6667	883.306	3	34
24.6875	883.306	3	34
24.7083	885.306	3	34
24.7292	886.306	3	34
24.75	885.306	3	34
24.7708	885.306	3	34
24.7917	885.306	3	34
24.8125	886.306	3	34
24.8333	885.306	3	34
24.8542	886.306	3	34
24.875	887.306	3	34
24.8958	888.306	3	34
24.9167	888.306	3	34
24.9375	889.306	3	34
24.9583	889.306	3	34
24.9792	889.306	3	34
25	889.306	3	34
25.0208	890.306	3	34
25.0417	891.306	3	34
25.0625	892.306	3	34
25.0833	892.306	3	34
25.1042	892.306	3	34
25.125	892.306	3	34
25.1458	892.306	3	34
25.1667	894.306	3	34
25.1875	894.306	3	34
25.2083	894.306	3	34
25.2292	895.306	3	34
25.25	895.306	3	34
25.2708	895.306	3	34
25.2917	895.306	3	34
25.3125	895.306	3	34
25.3333	895.306	3	34
25.3542	896.306	3	34
25.375	896.306	3	34
25.3958	895.306	3	34
25.4167	895.306	3	34
25.4375	896.306	3	34
25.4583	896.306	3	34
25.4792	896.306	3	34
25.5	896.306	3	34
25.5208	898.306	3	34
25.5417	898.306	3	34
25.5625	899.306	3	34
25.5833	899.306	3	34
25.6042	900.306	3	34
25.625	899.306	3	34
25.6458	899.306	3	34
25.6667	899.306	3	34
25.6875	900.306	3	34
25.7083	901.306	3	34
25.7292	901.306	3	34
25.75	901.306	3	34
25.7708	901.306	3	34
25.7917	902.306	3	34
25.8125	903.306	3	34
25.8333	903.306	3	34
25.8542	903.306	3	34
25.875	903.306	3	34
25.8958	903.306	3	34
25.9167	903.306	3	34
25.9375	904.306	3	34
25.9583	904.306	3	34
25.9792	906.306	3	34
26	906.306	3	34
26.0208	906.306	3	34
26.0417	906.306	3	34
26.0625	907.306	3	34
26.0833	906.306	3	34
26.1042	906.306	3	34
26.125	906.306	3	34
26.1458	906.306	3	34
26.1667	906.306	3	34
26.1875	907.306	3	34
26.2083	907.306	3	34
26.2292	907.306	3	34
26.25	907.306	3	34
26.2708	907.306	3	34
26.2917	907.306	3	35
26.3125	908.306	3	35
26.3333	908.306	3	35
26.3542	910.306	3	35
26.375	910.306	3	35
26.3958	912.306	3	35
26.4167	912.306	3	35
26.4375	912.306	3	35
26.4583	912.306	3	35
26.4792	912.306	3	35
26.5	913.306	3	35
26.5208	913.306	3	35
26.5417	914.306	3	35
26.5625	915.306	3	35
26.5833	915.306	3	35
26.6042	916.306	3	35
26.625	917.306	3	35
26.6458	917.306	3	35
26.6667	917.306	3	35
26.6875	917.306	3	35
26.7083	917.306	3	35
26.7292	918.306	3	35
26.75	918.306	3	35
26.7708	918.306	3	35
26.7917	920.306	3	35
26.8125	919.306	3	35
26.8333	924.306	3	35
26.8542	924.306	3	35
26.875	927.306	3	35
26.8958	928.306	3	35
26.9167	929.306	3	35
26.9375	930.306	3	35
26.9583	931.306	3	35
26.9792	931.306	3	35
27	931.306	3	35
27.0208	932.306	3	35
27.0417	935.306	3	35
27.0625	938.306	3	35
27.0833	941.306	3	35
27.1042	942.306	3	35
27.125	943.306	3	35
27.1458	947.306	3	35
27.1667	947.306	3	35
27.1875	947.306	3	35
27.2083	949.306	3	35
27.2292	951.306	3	35
27.25	951.306	3	35
27.2708	953.306	3	35
27.2917	954.306	3	35
27.3125	957.306	3	35
27.3333	957.306	3	35
27.3542	957.306	3	35
27.375	958.306	3	35
27.3958	960.306	3	35
27.4167	961.306	3	35
27.4375	963.306	3	35
27.4583	963.306	3	35
27.4792	964.306	3	35
27.5	963.306	3	35
27.5208	963.306	3	35
27.5417	964.306	3	35
27.5625	964.306	3	35
27.5833	965.306	3	35
27.6042	966.306	3	35
27.625	965.306	3	36
27.6458	965.306	3	36
27.6667	965.306	3	36
27.6875	965.306	3	36
27.7083	965.306	3	36
27.7292	964.306	3	36
27.75	965.306	3	36
27.7708	968.306	3	36
27.7917	968.306	3	36
27.8125	969.306	3	36
27.8333	972.306	3	36
27.8542	972.306	3	36
27.875	973.306	3	36
27.8958	972.306	3	36
27.9167	975.306	3	36
27.9375	979.306	3	36
27.9583	981.306	3	36
27.9792	983.306	3	36
28	985.306	3	36
28.0208	984.306	3	36
28.0417	985.306	3	36
28.0625	985.306	3	36
28.0833	986.306	3	36
28.1042	987.306	3	36
28.125	988.306	3	36
28.1458	991.306	3	36
28.1667	992.306	3	36
28.1875	992.306	3	36
28.2083	993.306	3	36
28.2292	995.306	3	36
28.25	995.306	3	36
28.2708	995.306	3	36
28.2917	996.306	3	36
28.3125	996.306	3	36
28.3333	996.306	3	36
28.3542	996.306	3	36
28.375	999.306	3	36
28.3958	999.306	3	36
28.4167	1000.31	3	36
28.4375	1001.31	3	36
28.4583	1001.31	3	36
28.4792	1002.31	3	36
28.5	1002.31	3	36
28.5208	1003.31	3	36
28.5417	1003.31	3	36
28.5625	1004.31	3	36
28.5833	1007.31	3	36
28.6042	1011.31	3	36
28.625	1012.31	3	36
28.6458	1012.31	3	36
28.6667	1014.31	3	36
28.6875	1015.31	3	36
28.7083	1018.31	3	36
28.7292	1019.31	3	36
28.75	1019.31	3	36
28.7708	1021.31	3	36
28.7917	1022.31	3	36
28.8125	1022.31	3	36
28.8333	1024.31	3	36
28.8542	1026.31	3	36
28.875	1026.31	3	36
28.8958	1026.31	3	37
28.9167	1027.31	3	37
28.9375	1027.31	3	37
28.9583	1028.31	3	37
28.9792	1029.31	3	37
29	1028.31	3	37
29.0208	1029.31	3	37
29.0417	1030.31	3	37
29.0625	1032.31	3	37
29.0833	1032.31	3	37
29.1042	1032.31	3	37
29.125	1033.31	3	37
29.1458	1034.31	3	37
29.1667	1034.31	3	37
29.1875	1034.31	3	37
29.2083	1036.31	3	37
29.2292	1036.31	3	37
29.25	1040.31	3	37
29.2708	1040.31	3	37
29.2917	1040.31	3	37
29.3125	1039.31	3	37
29.3333	1039.31	3	37
29.3542	1041.31	3	37
29.375	1042.31	3	37
29.3958	1044.31	3	37
29.4167	1045.31	3	37
29.4375	1045.31	3	37
29.4583	1045.31	3	37
29.4792	1044.31	3	37
29.5	1046.31	3	37
29.5208	1046.31	3	37
29.5417	1048.31	3	37
29.5625	1050.31	3	37
29.5833	1050.31	3	37
29.6042	1051.31	3	37
29.625	1051.31	3	37
29.6458	1052.31	3	37
29.6667	1054.31	3	37
29.6875	1057.31	3	37
29.7083	1058.31	3	37
29.7292	1058.31	3	37
29.75	1059.31	3	37
29.7708	1061.31	3	37
29.7917	1062.31	3	37
29.8125	1061.31	3	37
29.8333	1063.31	3	37
29.8542	1064.31	3	37
29.875	1066.31	3	37
29.8958	1068.31	3	37
29.9167	1069.31	3	37
29.9375	1069.31	3	37
29.9583	1069.31	3	37
29.9792	1069.31	3	37
30	1072.31	3	37
30.0208	1072.31	3	37
30.0417	1073.31	3	37
30.0625	1074.31	3	37
30.0833	1075.31	3	37
30.1042	1075.31	3	37
30.125	1078.31	3	37
30.1458	1079.31	3	37
30.1667	1080.31	3	37
30.1875	1081.31	3	37
30.2083	1081.31	3	37
30.2292	1082.31	3	37
30.25	1084.31	3	37
30.2708	1085.31	3	37
30.2917	1086.31	3	37
30.3125	1086.31	3	37
30.3333	1087.31	3	37
30.3542	1091.31	3	37
30.375	1092.31	3	37
30.3958	1094.31	3	37
30.4167	1096.31	3	37
30.4375	1097.31	3	37
30.4583	1098.31	3	37
30.4792	1100.31	3	37
30.5	1100.31	3	37
30.5208	1100.31	3	37
30.5417	1101.31	3	37
30.5625	1103.31	3	37
30.5833	1105.31	3	37
30.6042	1105.31	3	37
30.625	1108.31	3	37
30.6458	1108.31	3	37
30.6667	1111.31	3	37
30.6875	1113.31	3	37
30.7083	1115.31	3	37
30.7292	1115.31	3	37
30.75	1117.31	3	37
30.7708	1117.31	3	37
30.7917	1119.31	3	37
30.8125	1122.31	3	37
30.8333	1123.31	3	38
30.8542	1125.31	3	38
30.875	1127.31	3	38
30.8958	1126.31	3	38
30.9167	1127.31	3	38
30.9375	1128.31	3	38
30.9583	1129.31	3	38
30.9792	1130.31	3	38
31	1131.31	3	38
31.0208	1132.31	3	38
31.0417	1133.31	3	38
31.0625	1134.31	3	38
31.0833	1133.31	3	38
31.1042	1133.31	3	38
31.125	1133.31	3	38
31.1458	1133.31	3	38
31.1667	1133.31	3	38
31.1875	1135.31	3	38
31.2083	1136.31	3	38
31.2292	1136.31	3	38
31.25	1139.31	3	38
31.2708	1140.31	3	38
31.2917	1141.31	3	38
31.3125	1140.31	3	38
31.3333	1143.31	3	38
31.3542	1147.31	3	38
31.375	1149.31	3	38
31.3958	1150.31	3	38
31.4167	1153.31	3	38
31.4375	1157.31	3	38
31.4583	1158.31	3	38
31.4792	1159.31	3	38
31.5	1159.31	3	38
31.5208	1159.31	3	38
31.5417	1161.31	3	38
31.5625	1160.31	3	38
31.5833	1161.31	3	38
31.6042	1162.31	3	38
31.625	1164.31	3	38
31.6458	1164.31	3	38
31.6667	1164.31	3	38
31.6875	1164.31	3	38
31.7083	1166.31	3	38
31.7292	1167.31	3	38
31.75	1167.31	3	38
31.7708	1169.31	3	38
31.7917	1170.31	3	38
31.8125	1172.31	3	38
31.8333	1173.31	3	38
31.8542	1173.31	3	38
31.875	1174.31	3	38
31.8958	1175.31	3	38
31.9167	1175.31	3	38
31.9375	1176.31	3	38
31.9583	1177.31	3	38
31.9792	1178.31	3	38
32	1178.31	3	38
32.0208	1179.31	3	38
32.0417	1180.31	3	38
32.0625	1181.31	3	38
32.0833	1182.31	3	38
32.1042	1183.31	3	38
32.125	1184.31	3	38
32.1458	1185.31	3	38
32.1667	1185.31	3	38
32.1875	1185.31	3	38
32.2083	1186.31	3	38
32.2292	1187.31	3	38
32.25	1187.31	3	38
32.2708	1187.31	3	38
32.2917	1187.31	3	38
32.3125	1189.31	3	38
32.3333	1189.31	3	38
32.3542	1189.31	3	38
32.375	1190.31	3	38
32.3958	1191.31	3	38
32.4167	1193.31	3	38
32.4375	1194.31	3	38
32.4583	1194.31	3	38
32.4792	1194.31	3	38
32.5	1196.31	3	38
32.5208	1196.31	3	38
32.5417	1196.31	3	38
32.5625	1198.31	3	38
32.5833	1201.31	3	38
32.6042	1201.31	3	38
32.625	1203.31	3	38
32.6458	1203.31	3	38
32.6667	1205.31	3	38
32.6875	1206.31	3	38
32.7083	1207.31	3	38
32.7292	1208.31	3	38
32.75	1209.31	3	38
32.7708	1212.31	3	38
32.7917	1212.31	3	38
32.8125	1212.31	3	38
32.8333	1213.31	3	38
32.8542	1214.31	3	38
32.875	1215.31	3	38
32.8958	1216.31	3	38
32.9167	1217.31	3	38
32.9375	1217.31	3	38
32.9583	1219.31	3	38
32.9792	1219.31	3	38
33	1220.31	3	38
33.0208	1221.31	3	38
33.0417	1222.31	3	38
33.0625	1224.31	3	38
33.0833	1223.31	3	38
33.1042	1225.31	3	38
33.125	1225.31	3	38
33.1458	1226.31	3	38
33.1667	1228.31	3	38
33.1875	1228.31	3	38
33.2083	1231.31	3	38
33.2292	1232.31	3	39
33.25	1231.31	3	39
33.2708	1232.31	3	39
33.2917	1232.31	3	39
33.3125	1233.31	3	39
33.3333	1233.31	3	39
33.3542	1233.31	3	39
33.375	1233.31	3	39
33.3958	1233.31	3	39
33.4167	1234.31	3	39
33.4375	1234.31	3	39
33.4583	1234.31	3	39
33.4792	1236.31	3	39
33.5	1238.31	3	39
33.5208	1239.31	3	39
33.5417	1239.31	3	39
33.5625	1239.31	3	39
33.5833	1241.31	3	39
33.6042	1242.31	3	39
33.625	1243.31	3	39
33.6458	1243.31	3	39
33.6667	1243.31	3	39
33.6875	1245.31	3	39
33.7083	1246.31	3	39
33.7292	1248.31	3	39
33.75	1249.31	3	39
33.7708	1249.31	3	39
33.7917	1250.31	3	39
33.8125	1252.31	3	39
33.8333	1253.31	3	39
33.8542	1254.31	3	39
33.875	1255.31	3	39
33.8958	1256.31	3	39
33.9167	1256.31	3	39
33.9375	1256.31	3	39
33.9583	1256.31	3	39
33.9792	1256.31	3	39
34	1257.31	3	39
34.0208	1256.31	3	39
34.0417	1259.31	3	39
34.0625	1259.31	3	39
34.0833	1261.31	3	39
34.1042	1262.31	3	39
34.125	1262.31	3	39
34.1458	1262.31	3	39
34.1667	1263.31	3	39
34.1875	1267.31	3	39
34.2083	1267.31	3	39
34.2292	1266.31	3	39
34.25	1266.31	3	39
34.2708	1266.31	3	39
34.2917	1267.31	3	39
34.3125	1267.31	3	39
34.3333	1268.31	3	39
34.3542	1270.31	3	39
34.375	1270.31	3	39
34.3958	1271.31	3	39
34.4167	1271.31	3	39
34.4375	1272.31	3	39
34.4583	1272.31	3	39
34.4792	1274.31	3	39
34.5	1274.31	3	39
34.5208	1274.31	3	39
34.5417	1274.31	3	39
34.5625	1274.31	3	39
34.5833	1276.31	3	39
34.6042	1276.31	3	39
34.625	1279.31	3	39
34.6458	1280.31	3	39
34.6667	1283.31	3	39
34.6875	1285.31	3	39
34.7083	1286.31	3	39
34.7292	1287.31	3	39
34.75	1288.31	3	39
34.7708	1289.31	3	39
34.7917	1290.31	3	39
34.8125	1290.31	3	39
34.8333	1292.31	3	39
34.8542	1292.31	3	39
34.875	1292.31	3	39
34.8958	1293.31	3	40
34.9167	1295.31	3	40
34.9375	1295.31	3	42
34.9583	1295.31	3	43
34.9792	1295.31	3	43
35	1297.31	3	44
35.0208	1296.31	3	44
35.0417	1298.31	3	44
35.0625	1300.31	3	45
35.0833	1301.31	3	45
35.1042	1301.31	3	46
35.125	1302.31	3	46
35.1458	1303.31	3	46
35.1667	1303.31	3	46
35.1875	1303.31	3	46
35.2083	1304.31	3	46
35.2292	1304.31	3	47
35.25	1304.31	3	47
35.2708	1305.31	3	47
35.2917	1305.31	3	47
35.3125	1305.31	3	48
35.3333	1307.31	3	48
35.3542	1308.31	3	48
35.375	1309.31	3	48
35.3958	1309.31	3	48
35.4167	1309.31	3	48
35.4375	1310.31	3	48
35.4583	1312.31	3	48
35.4792	1313.31	3	48
35.5	1314.31	3	48
35.5208	1315.31	3	48
35.5417	1315.31	3	48
35.5625	1315.31	3	49
35.5833	1315.31	3	49
35.6042	1315.31	3	49
35.625	1315.31	3	49
35.6458	1315.31	3	49
35.6667	1316.31	3	50
35.6875	1317.31	3	50
35.7083	1319.31	3	50
35.7292	1319.31	3	50
35.75	1321.31	3	50
35.7708	1321.31	3	50
35.7917	1322.31	3	50
35.8125	1322.31	3	50
35.8333	1322.31	3	50
35.8542	1323.31	3	50
35.875	1325.31	3	50
35.8958	1325.31	3	50
35.9167	1325.31	3	50
35.9375	1327.31	3	50
35.9583	1327.31	3	50
35.9792	1327.31	3	50
36	1327.31	3	50
36.0208	1328.31	3	50
36.0417	1330.31	3	50
36.0625	1330.31	3	50
36.0833	1332.31	3	50
36.1042	1333.31	3	50
36.125	1335.31	3	50
36.1458	1336.31	3	50
36.1667	1337.31	3	50
36.1875	1337.31	3	50
36.2083	1337.31	3	50
36.2292	1339.31	3	50
36.25	1340.31	3	50
36.2708	1341.31	3	50
36.2917	1344.31	3	50
36.3125	1345.31	3	50
36.3333	1346.31	3	50
36.3542	1347.31	3	51
36.375	1349.31	3	51
36.3958	1352.31	3	51
36.4167	1352.31	3	51
36.4375	1352.31	3	51
36.4583	1352.31	3	51
36.4792	1352.31	3	51
36.5	1353.31	3	51
36.5208	1354.31	3	51
36.5417	1354.31	3	51
36.5625	1354.31	3	51
36.5833	1354.31	3	51
36.6042	1355.31	3	51
36.625	1355.31	3	51
36.6458	1356.31	3	51
36.6667	1356.31	3	51
36.6875	1359.31	3	51
36.7083	1359.31	3	51
36.7292	1360.31	3	51
36.75	1361.31	3	51
36.7708	1360.31	3	51
36.7917	1360.31	3	51
36.8125	1360.31	3	51
36.8333	1360.31	3	51
36.8542	1360.31	3	51
36.875	1363.31	3	51
36.8958	1364.31	3	51
36.9167	1365.31	3	51
36.9375	1366.31	3	51
36.9583	1367.31	3	51
36.9792	1367.31	3	51
37	1367.31	3	52
37.0208	1368.31	3	52
37.0417	1368.31	3	52
37.0625	1371.31	3	52
37.0833	1371.31	3	52
37.1042	1371.31	3	52
37.125	1370.31	3	52
37.1458	1371.31	3	52
37.1667	1372.31	3	52
37.1875	1372.31	3	52
37.2083	1373.31	3	53
37.2292	1374.31	3	54
37.25	1374.31	3	54
37.2708	1377.31	3	54
37.2917	1377.31	3	54
37.3125	1377.31	3	54
37.3333	1378.31	3	54
37.3542	1378.31	3	54
37.375	1378.31	3	54
37.3958	1379.31	3	54
37.4167	1378.31	3	54
37.4375	1380.31	3	54
37.4583	1380.31	3	54
37.4792	1380.31	3	54
37.5	1380.31	3	54
37.5208	1381.31	3	54
37.5417	1382.31	3	54
37.5625	1382.31	3	54
37.5833	1383.31	3	54
37.6042	1385.31	3	54
37.625	1385.31	3	54
37.6458	1386.31	3	54
37.6667	1385.31	3	54
37.6875	1386.31	3	54
37.7083	1386.31	3	54
37.7292	1386.31	3	54
37.75	1387.31	3	54
37.7708	1388.31	3	54
37.7917	1390.31	3	54
37.8125	1392.31	3	54
37.8333	1393.31	3	54
37.8542	1395.31	3	54
37.875	1395.31	3	54
37.8958	1397.31	3	54
37.9167	1399.31	3	54
37.9375	1399.31	3	54
37.9583	1400.31	3	54
37.9792	1400.31	3	54
38	1402.31	3	55
38.0208	1402.31	3	55
38.0417	1401.31	3	55
38.0625	1402.31	3	56
38.0833	1403.31	3	56
38.1042	1404.31	3	56
38.125	1405.31	3	56
38.1458	1405.31	3	56
38.1667	1408.31	3	57
38.1875	1410.31	3	57
38.2083	1413.31	3	57
38.2292	1417.31	3	57
38.25	1446.31	3	57
38.2708	1472.31	3	57
38.2917	1484.31	3	57
38.3125	1495.31	3	58
38.3333	1501.31	3	58
38.3542	1504.31	3	58
38.375	1506.31	3	58
38.3958	1508.31	3	58
38.4167	1508.31	3	58
38.4375	1508.31	3	59
38.4583	1509.31	3	59
38.4792	1509.31	3	59
38.5	1509.31	3	59
38.5208	1510.31	3	59
38.5417	1510.31	3	59
38.5625	1511.31	3	59
38.5833	1513.31	3	59
38.6042	1512.31	3	59
38.625	1513.31	3	59
38.6458	1512.31	3	59
38.6667	1513.31	3	59
38.6875	1513.31	3	59
38.7083	1513.31	3	59
38.7292	1513.31	3	59
38.75	1514.31	3	59
38.7708	1516.31	3	59
38.7917	1517.31	3	59
38.8125	1518.31	3	59
38.8333	1516.31	3	59
38.8542	1517.31	3	59
38.875	1518.31	3	59
38.8958	1518.31	3	59
38.9167	1519.31	3	59
38.9375	1520.31	3	59
38.9583	1521.31	3	59
38.9792	1521.31	3	59
39	1522.31	3	59
39.0208	1524.31	3	59
39.0417	1525.31	3	59
39.0625	1525.31	3	59
39.0833	1524.31	3	59
39.1042	1525.31	3	59
39.125	1525.31	3	59
39.1458	1525.31	3	59
39.1667	1525.31	3	59
39.1875	1526.31	3	59
39.2083	1525.31	3	59
39.2292	1526.31	3	59
39.25	1526.31	3	59
39.2708	1526.31	3	59
39.2917	1527.31	3	60
39.3125	1527.31	3	60
39.3333	1529.31	3	60
39.3542	1528.31	3	60
39.375	1529.31	3	60
39.3958	1529.31	3	60
39.4167	1530.31	3	60
39.4375	1530.31	3	60
39.4583	1532.31	3	60
39.4792	1532.31	3	60
39.5	1532.31	3	60
39.5208	1535.31	3	60
39.5417	1535.31	3	60
39.5625	1536.31	3	60
39.5833	1537.31	3	60
39.6042	1536.31	3	60
39.625	1537.31	3	60
39.6458	1538.31	3	60
39.6667	1538.31	3	60
39.6875	1538.31	3	60
39.7083	1538.31	3	61
39.7292	1538.31	3	61
39.75	1539.31	3	61
39.7708	1539.31	3	61
39.7917	1541.31	3	61
39.8125	1541.31	3	61
39.8333	1543.31	3	61
39.8542	1543.31	3	61
39.875	1543.31	3	61
39.8958	1543.31	3	61
39.9167	1543.31	3	61
39.9375	1544.31	3	61
39.9583	1544.31	3	61
39.9792	1544.31	3	61
40	1544.31	3	61
40.0208	1545.31	3	61
40.0417	1546.31	3	61
40.0625	1547.31	3	61
40.0833	1548.31	3	61
40.1042	1548.31	3	61
40.125	1548.31	3	61
40.1458	1548.31	3	61
40.1667	1549.31	3	62
40.1875	1551.31	3	62
40.2083	1551.31	3	62
40.2292	1552.31	3	62
40.25	1552.31	3	62
40.2708	1551.31	3	62
40.2917	1552.31	3	62
40.3125	1554.31	3	62
40.3333	1554.31	3	62
40.3542	1554.31	3	62
40.375	1554.31	3	62
40.3958	1554.31	3	62
40.4167	1554.31	3	62
40.4375	1555.31	3	62
40.4583	1555.31	3	62
40.4792	1556.31	3	62
40.5	1557.31	3	62
40.5208	1557.31	3	62
40.5417	1558.31	3	62
40.5625	1559.31	3	62
40.5833	1559.31	3	62
40.6042	1560.31	3	62
40.625	1562.31	3	62
40.6458	1562.31	3	63
40.6667	1563.31	3	63
40.6875	1564.31	3	63
40.7083	1564.31	3	63
40.7292	1563.31	3	63
40.75	1565.31	3	63
40.7708	1565.31	3	63
40.7917	1564.31	3	63
40.8125	1564.31	3	63
40.8333	1564.31	3	63
40.8542	1565.31	3	63
40.875	1565.31	3	63
40.8958	1566.31	3	63
40.9167	1567.31	3	63
40.9375	1567.31	3	63
40.9583	1569.31	3	63
40.9792	1569.31	3	63
41	1570.31	3	63
41.0208	1571.31	3	63
41.0417	1570.31	3	63
41.0625	1571.31	3	63
41.0833	1573.31	3	63
41.1042	1573.31	3	63
41.125	1573.31	3	63
41.1458	1573.31	3	64
41.1667	1573.31	3	64
41.1875	1573.31	3	64
41.2083	1574.31	3	64
41.2292	1576.31	3	64
41.25	1578.31	3	64
41.2708	1578.31	3	64
41.2917	1579.31	3	64
41.3125	1581.31	3	64
41.3333	1582.31	3	64
41.3542	1583.31	3	64
41.375	1583.31	3	64
41.3958	1584.31	3	64
41.4167	1584.31	3	64
41.4375	1584.31	3	64
41.4583	1585.31	3	64
41.4792	1586.31	3	64
41.5	1586.31	3	64
41.5208	1587.31	3	64
41.5417	1588.31	3	64
41.5625	1590.31	3	64
41.5833	1591.31	3	64
41.6042	1591.31	3	64
41.625	1591.31	3	64
41.6458	1591.31	3	64
41.6667	1591.31	3	64
[truncated: 34,901 more rows]

## Sheet: 3d
-0.48958	41			0.00833	69
-0.46875	36			0.025	265
-0.44792	51			0.04167	580
-0.42708	35			0.05833	1218
-0.40625	45			0.075	2145
-0.38542	52			0.09167	2515
-0.36458	53			0.10833	2017
-0.34375	63			0.125	1190
-0.32292	62			0.14167	812
-0.30208	57			0.15833	491
-0.28125	77			0.175	294
-0.26042	72			0.19167	202
-0.23958	122			0.20833	156
-0.21875	156			0.225	112
-0.19792	205			0.24167	78
-0.17708	256			0.25833	52
-0.15625	329			0.275	38
-0.13542	406			0.29167	24
-0.11458	407			0.30833	33
-0.09375	171			0.325	9
-0.07292	26			0.34167	21
-0.05208	5			0.35833	13
-0.03125	0			0.375	8
-0.01042	0			0.39167	6
				0.40833	12
				0.425	7
				0.44167	11
				0.45833	3
				0.475	3
				0.49167	7

## Sheet: 3e
0	4.1811	-8.2182	-9.7256	2.4355	5.5204	5.0844	-10.1195	-0.6489	0	-2.3361
0.074	3.675	-9.2509	-9.6133	4.6618	6.4003	5.8838	-9.5335	-2.5105	0.00592	-2.3895
0.148	3.0913	-10.5066	-9.3729	6.4573	7.6487	6.7088	-8.5774	-5.4681	0.01184	-2.4895
0.222	1.2956	-12.2485	-8.2524	7.4118	9.579	8.2544	-5.9128	-6.203	0.01776	-2.5992
0.296	-0.6617	-14.0187	-7.3248	9.2733	11.8232	12.4238	-2.1091	-6.2844	0.02368	-2.648
0.37	2.4786	-9.6261	-4.6366	13.9134	17.2925	18.437	2.8157	-3.484	0.0296	-2.7639
0.444	6.3246	-4.848	2.9022	20.8484	24.3623	27.5886	11.5175	3.8927	0.03552	-2.8216
0.518	18.3394	9.1121	12.9231	33.3788	34.7859	40.4117	23.5744	13.6706	0.04144	-2.9244
0.592	31.7069	24.356	26.3075	46.6902	47.0141	54.1128	37.8193	29.9854	0.04736	-3.0522
0.666	46.4608	41.9782	42.1385	56.8599	57.6777	65.201	50.634	47.4747	0.05328	-3.1043
0.74	61.5134	59.182	59.6453	67.2276	67.432	71.5859	65.1539	60.8664	0.0592	-3.2118
0.814	66.7949	67.0818	66.4276	69.6814	70.1062	68.4449	72.2741	71.8095	0.06512	-3.2592
0.888	70.0146	69.9808	68.0263	69.251	68.3253	65.8788	68.2776	68.8918	0.07104	-3.3897
0.962	60.687	65.5328	68.4146	61.4004	60.1992	55.8028	65.0914	65.1538	0.07696	-3.4848
1.036	48.3304	53.2288	53.5402	45.2919	47.7608	45.5224	54.0826	54.0683	0.08288	-3.5529
1.11	32.6762	39.1865	37.8409	30.2208	35.1639	34.2336	40.873	40.6117	0.0888	-3.6693
1.184	16.1082	22.4904	23.7642	15.7508	22.4471	25.0032	31.3413	27.7061	0.09472	-3.7144
1.258	6.6893	9.2373	10.9199	3.3551	13.6582	19.3448	23.555	17.2574	0.10064	-3.7955
1.332	-0.6031	4.0244	0.8588	-4.5502	7.9684	15.9506	17.5622	10.7587	0.10656	-3.8342
1.406	-0.1617	0.1324	-6.0497	-10.7839	4.9843	13.3202	13.436	8.626	0.11248	-3.8905
1.48	2.8499	1.5436	-7.9994	-10.7448	4.3067	10.0446	9.7745	7.1333	0.1184	-3.9303
1.554	6.5874	2.283	-8.7953	-10.9233	3.9994	7.0142	6.1828	6.2628	0.12432	-3.9387
1.628	10.6144	1.8611	-7.5305	-7.7681	4.0384	4.1924	2.693	5.0395	0.13024	-3.9347
1.702	11.7785	0.6064	-4.8664	-4.0111	4.0681	2.0075	0.7304	2.8355	0.13616	-3.9237
									0.14208	-3.8714
									0.148	-3.7875
									0.15392	-3.7384
									0.15984	-3.5796
									0.16576	-3.4949
									0.17168	-3.3172
									0.1776	-3.2179
									0.18352	-2.9633
									0.18944	-2.6826
									0.19536	-2.5573
									0.20128	-2.206
									0.2072	-2.0317
									0.21312	-1.7332
									0.21904	-1.3714
									0.22496	-1.2232
									0.23088	-0.9159
									0.2368	-0.7639
									0.24272	-0.4861
									0.24864	-0.2308
									0.25456	-0.1152
									0.26048	0.0766
									0.2664	0.1567
									0.27232	0.302
									0.27824	0.3669
									0.28416	0.4405
									0.29008	0.4959
									0.296	0.5075
									0.30192	0.5108
									0.30784	0.507
									0.31376	0.4639
									0.31968	0.4116
									0.3256	0.3855
									0.33152	0.3165
									0.33744	0.2867
									0.34336	0.2369
									0.34928	0.2115
									0.3552	0.1838
									0.36112	0.1698
									0.36704	0.1754
									0.37296	0.2156
									0.37888	0.2433
									0.3848	0.3167
									0.39072	0.4126
									0.39664	0.4598
									0.40256	0.5917
									0.40848	0.6611
									0.4144	0.7889
									0.42032	0.9572
									0.42624	1.0158
									0.43216	1.1279
									0.43808	1.185
									0.444	1.3543
									0.44992	1.4553
									0.45584	1.6368
									0.46176	1.9212
									0.46768	2.0576
									0.4736	2.3842
									0.47952	2.5796
									0.48544	3.0037
									0.49136	3.5679
									0.49728	3.8661
									0.5032	4.4677
									0.50912	4.7748
									0.51504	5.4646
									0.52096	5.9701
									0.52688	6.4878
									0.5328	7.3054
									0.53872	7.6799
									0.54464	8.3258
									0.55056	8.6421
									0.55648	9.3564
									0.5624	10.11
									0.56832	10.4554
									0.57424	11.361
									0.58016	11.8345
									0.58608	12.7156
									0.592	13.8729
									0.59792	14.4169
									0.60384	15.7059
									0.60976	16.4123
									0.61568	17.8604
									0.6216	18.6842
									0.62752	20.2491
									0.63344	22.1113
									0.63936	22.9361
									0.64528	24.9685
									0.6512	26.0756
									0.65712	27.8041
									0.66304	30.0142
									0.66896	30.9528
									0.67488	32.73
									0.6808	33.6063
									0.68672	35.6115
									0.69264	37.307
									0.69856	38.3588
									0.70448	40.3193
									0.7104	41.186
									0.71632	42.8173
									0.72224	43.7209
									0.72816	45.1764
									0.73408	46.8712
									0.74	47.6438
									0.74592	49.08
									0.75184	49.8116
									0.75776	51.2597
									0.76368	52.3772
									0.7696	53.3883
									0.77552	55.0452
									0.78144	55.8506
									0.78736	57.1741
									0.79328	57.9571
									0.7992	59.4385
									0.80512	60.9078
									0.81104	61.8119
									0.81696	63.5084
									0.82288	64.4326
									0.8288	65.8633
									0.83472	66.8545
									0.84064	67.8262
									0.84656	68.1273
									0.85248	67.1419
									0.8584	66.3496
									0.86432	64.6089
									0.87024	63.8347
									0.87616	62.3131
									0.88208	61.565
									0.888	59.9475
									0.89392	58.4047
									0.89984	57.7131
									0.90576	56.0217
									0.91168	55.259
									0.9176	53.928
									0.92352	53.2288
									0.92944	51.7413
									0.93536	50.2132
									0.94128	49.5186
									0.9472	47.9245
									0.95312	47.1234
									0.95904	45.6938
									0.96496	43.9988
									0.97088	43.2275
									0.9768	41.4635
									0.98272	40.5898
									0.98864	38.922
									0.99456	37.9906
									1.00048	36.2279
									1.0064	34.2445
									1.01232	33.4186
									1.01824	31.2933
									1.02416	30.1667
									1.03008	28.4554
									1.036	26.2396
									1.04192	25.3038
									1.04784	23.5475
									1.05376	22.652
									1.05968	20.8182
									1.0656	19.2055
									1.07152	18.2916
									1.07744	16.6612
									1.08336	15.9676
									1.08928	14.7001
									1.0952	14.0247
									1.10112	13.0547
									1.10704	11.9466
									1.11296	11.508
									1.11888	10.7213
									1.1248	10.3385
									1.13072	9.5922
									1.13664	8.8684
									1.14256	8.5746
									1.14848	7.7863
									1.1544	7.3867
									1.16032	6.7431
									1.16624	6.365
									1.17216	5.6926
									1.17808	4.9646
									1.184	4.6457
									1.18992	3.9988
									1.19584	3.6604
									1.20176	3.172
									1.20768	2.6581
									1.2136	2.4695
									1.21952	2.1193
									1.22544	1.9532
									1.23136	1.7136
									1.23728	1.4708
									1.2432	1.3856
									1.24912	1.2363
									1.25504	1.1721
									1.26096	1.0402
									1.26688	0.9631
									1.2728	0.8365
									1.27872	0.6777
									1.28464	0.6097
									1.29056	0.4986
									1.29648	0.4413
									1.3024	0.3454
									1.30832	0.2604
									1.31424	0.2291
									1.32016	0.1825
									1.32608	0.1694
									1.332	0.1769
									1.33792	0.191
									1.34384	0.2215
									1.34976	0.2782
									1.35568	0.308
									1.3616	0.3641
									1.36752	0.3949
									1.37344	0.448
									1.37936	0.4941
									1.38528	0.5074
									1.3912	0.5085
									1.39712	0.499
									1.40304	0.461
									1.40896	0.3748
									1.41488	0.3247
									1.4208	0.2011
									1.42672	0.1238
									1.43264	-0.0657
									1.43856	-0.1926
									1.44448	-0.4001
									1.4504	-0.7043
									1.45632	-0.8476
									1.46224	-1.1535
									1.46816	-1.3387
									1.47408	-1.625
									1.48	-1.9943
									1.48592	-2.1549
									1.49184	-2.4444
									1.49776	-2.5855
									1.50368	-2.8765
									1.5096	-3.0926
									1.51552	-3.238
									1.52144	-3.4653
									1.52736	-3.5627
									1.53328	-3.6941
									1.5392	-3.7615
									1.54512	-3.8466
									1.55104	-3.9131
									1.55696	-3.9307
									1.56288	-3.9393
									1.5688	-3.9349
									1.57472	-3.9054
									1.58064	-3.8485
									1.58656	-3.8162
									1.59248	-3.7306
									1.5984	-3.6796
									1.60432	-3.589
									1.61024	-3.5303
									1.61616	-3.4272
									1.62208	-3.3043
									1.628	-3.2556
									1.63392	-3.1282
									1.63984	-3.0563
									1.64576	-2.9614
									1.65168	-2.8358
									1.6576	-2.7799
									1.66352	-2.6807
									1.66944	-2.6251
									1.67536	-2.5241
									1.68128	-2.4171
									1.6872	-2.3597
									1.69312	-2.2511

## Sheet: 3g
0	1.86672	2.06475
0.02	1.88108	2.04025
0.04	1.89203	2.02819
0.06	1.87383	2.0202
0.08	1.8611	2.02131
0.1	1.86887	2.04839
0.12	1.88626	2.02124
0.14	1.86465	2.00925
0.16	1.86709	2.03026
0.18	1.8648	2.01421
0.2	1.86354	2.03981
0.22	1.85466	2.02042
0.24	1.85592	2.01961
0.26	1.82802	2.04477
0.28	1.8497	2.01702
0.3	1.85881	2.01088
0.32	1.83986	2.04003
0.34	1.85659	2.0427
0.36	1.85451	2.0091
0.38	1.85466	2.033
0.4	1.87605	2.03448
0.42	1.87124	2.04995
0.44	1.86746	2.0384
0.46	1.83535	2.02235
0.48	1.8369	2.05698

## Sheet: 3h
10.5	8			13.5	11
13.5	21			16.5	28
16.5	24			19.5	9
19.5	8			22.5	9
22.5	2			25.5	1
				28.5	3
				31.5	2
