# Supplementary material for: Evanescent scattering imaging of single protein binding kinetics and DNA conformation changes
Source: Nat Commun. 2022 Apr 28;13:2298. doi: 10.1038/s41467-022-30046-8 (PMC9051210; doi:10.1038/s41467-022-30046-8)
Supplement: Supplementary file 8 — Source Data [file 41467_2022_30046_MOESM8_ESM.zip › Source data_Fig. 4.xlsx]

## Sheet: 4b
0.005	-3.03132
0.01	-11.4326
0.015	-1.07506
0.02	8.29479
0.025	1.35251
0.03	-8.42193
0.035	4.36475
0.04	5.24178
0.045	-15.2997
0.05	-0.13946
0.055	-3.27285
0.06	3.00967
0.065	-2.58206
0.07	9.29487
0.075	-3.6853
0.08	1.0369
0.085	-5.97681
0.09	5.03112
0.095	-3.74854
0.1	2.57693
0.105	-3.98093
0.11	6.59163
0.115	-5.32817
0.12	4.27046
0.125	-2.33588
0.13	-6.92877
0.135	3.85215
0.14	3.84405
0.145	2.64468
0.15	-9.67546
0.155	10.0067
0.16	-1.8436
0.165	3.66775
0.17	0.92334
0.175	-1.81949
0.18	-2.22811
0.185	-5.07259
0.19	1.63965
0.195	4.45737
0.2	1.52031
0.205	-1.26322
0.21	-1.40721
0.215	0.10735
0.22	7.90936
0.225	-3.29078
0.23	-5.61428
0.235	0
0.24	0.2727
0.245	5.85592
0.25	-7.89476
0.255	10.1227
0.26	-8.44469
0.265	-2.08488
0.27	4.69177
0.275	-3.4327
0.28	-0.71193
0.285	-0.12241
0.29	-0.01784
0.295	7.26526
0.3	-9.12339
0.305	6.14301
0.31	-11.2886
0.315	7.03939
0.32	-3.66644
0.325	1.16666
0.33	1.35416
0.335	-3.48923
0.34	-1.00973
0.345	6.58709
0.35	-1.4206
0.355	1.34858
0.36	4.6798
0.365	-8.87703
0.37	5.81742
0.375	-4.66174
0.38	2.26033
0.385	-3.51705
0.39	3.14524
0.395	-3.87904
0.4	6.01922
0.405	-1.00514
0.41	2.34895
0.415	-0.34683
0.42	2.32183
0.425	-8.29584
0.43	7.64561
0.435	-0.03733
0.44	0.05601
0.445	-3.58435
0.45	2.62593
0.455	-0.84196
0.46	-1.2472
0.465	-1.0374
0.47	0.28466
0.475	-0.58639
0.48	4.12827
0.485	-1.50526
0.49	1.98535
0.495	-1.76494
0.5	1.95226
0.505	-3.22341
0.51	-4.43886
0.515	1.38905
0.52	-1.31956
0.525	10.2886
0.53	-11.5567
0.535	7.69444
0.54	-0.54918
0.545	-1.55969
0.55	-3.01556
0.555	3.64748
0.56	-4.8103
0.565	-1.25263
0.57	5.37658
0.575	-5.95435
0.58	-0.94511
0.585	0.28575
0.59	7.77073
0.595	-2.85254
0.6	1.64113
0.605	-2.81867
0.61	0.66684
0.615	4.66383
0.62	-9.13919
0.625	12.0598
0.63	-8.16566
0.635	3.78208
0.64	-2.56527
0.645	0.60374
0.65	0.2312
0.655	-6.44871
0.66	2.75015
0.665	4.48867
0.67	0.83038
0.675	-9.23426
0.68	2.68357
0.685	4.36086
0.69	-6.79626
0.695	5.99902
0.7	-2.43603
0.705	-6.89252
0.71	2.70075
0.715	0.89434
0.72	6.8868
0.725	-5.25898
0.73	-0.06815
0.735	-4.15371
0.74	3.6634
0.745	0.59013
0.75	1.38079
0.755	1.46776
0.76	-8.8055
0.765	5.97401
0.77	-2.02568
0.775	-2.6014
0.78	0.27484
0.785	1.71491
0.79	0.04984
0.795	-0.96859
0.8	3.82685
0.805	-5.05822
0.81	0.50053
0.815	1.12423
0.82	-0.50618
0.825	-1.47325
0.83	-0.22421
0.835	-3.40462
0.84	11.3072
0.845	-4.52847
0.85	6.88223
0.855	-3.26908
0.86	4.89907
0.865	-2.30309
0.87	1.17062
0.875	-6.9154
0.88	1.66441
0.885	-1.72916
0.89	6.74903
0.895	-1.87026
0.9	-6.77636
0.905	9.03984
0.91	-7.87325
0.915	1.78428
0.92	1.43989
0.925	2.42085
0.93	-4.88046
0.935	9.75456
0.94	-7.41287
0.945	-4.19047
0.95	6.06658
0.955	-3.80201
0.96	3.36765
0.965	-2.01952
0.97	2.78466
0.975	-0.03513
0.98	1.7567
0.985	-1.87957
0.99	-0.62456
0.995	-1.59604
1	2.91973
1.005	-1.78833
1.01	-1.82509
1.015	3.52513
1.02	-1.06092
1.025	2.91615
1.03	-5.31461
1.035	0.96922
1.04	-4.27994
1.045	0.51028
1.05	9.68129
1.055	-6.14991
1.06	-3.13745
1.065	8.49211
1.07	-7.16125
1.075	4.92156
1.08	-7.15663
1.085	2.60443
1.09	-2.55494
1.095	10.2674
1.1	-4.83447
1.105	-0.0846
1.11	-0.55308
1.115	0.20798
1.12	-3.81744
1.125	4.8213
1.13	-7.04838
1.135	3.24376
1.14	-2.7737
1.145	2.05568
1.15	6.46917
1.155	-3.70594
1.16	-0.34133
1.165	0.28969
1.17	0.97837
1.175	-4.03869
1.18	1.31772
1.185	-3.05747
1.19	3.41084
1.195	2.19644
1.2	-4.19605
1.205	3.30529
1.21	6.24641
1.215	-5.88711
1.22	0.70263
1.225	4.40569
1.23	-1.07356
1.235	-3.98543
1.24	2.09621
1.245	-2.42127
1.25	-1.50797
1.255	4.86049
1.26	4.36512
1.265	-6.87574
1.27	0.51704
1.275	-2.66328
1.28	9.52252
1.285	-5.62297
1.29	-1.90939
1.295	-1.53534
1.3	1.05624
1.305	6.04768
1.31	0.1624
1.315	-0.21735
1.32	-1.94286
1.325	-1.20364
1.33	-1.01634
1.335	4.89269
1.34	-2.49554
1.345	-6.09179
1.35	-0.33556
1.355	1.75537
1.36	0.95869
1.365	1.404
1.37	-3.14206
1.375	8.31383
1.38	-2.80849
1.385	-1.13524
1.39	1.3489
1.395	4.80354
1.4	-12.3982
1.405	7.81139
1.41	-6.34129
1.415	8.22346
1.42	-2.29453
1.425	-5.91197
1.43	2.28283
1.435	1.52701
1.44	-4.27904
1.445	2.75203
1.45	0.93443
1.455	-0.39976
1.46	4.19093
1.465	-1.77315
1.47	-3.52129
1.475	-4.24178
1.48	3.71296
1.485	1.76956
1.49	0.5408
1.495	-0.47086
1.5	-1.2416
1.505	-0.46043
1.51	-2.42683
1.515	3.454
1.52	1.21353
1.525	-4.00117
1.53	9.48734
1.535	-2.05927
1.54	5.56746
1.545	-10.6709
1.55	5.73721
1.555	-1.85594
1.56	-3.50258
1.565	10.0452
1.57	-8.48315
1.575	-2.36963
1.58	3.86689
1.585	-1.04284
1.59	-6.44737
1.595	10.372
1.6	-4.88653
1.605	0.84055
1.61	4.10126
1.615	-2.54508
1.62	3.53737
1.625	2.44972
1.63	-3.9358
1.635	-1.12033
1.64	-6.59673
1.645	7.44495
1.65	-2.34995
1.655	-10.4408
1.66	8.808
1.665	-3.49614
1.67	6.37969
1.675	-3.64895
1.68	0.51964
1.685	5.23168
1.69	-6.25092
1.695	0.32781
1.7	0.98742
1.705	-0.95508
1.71	1.46383
1.715	-3.6153
1.72	3.24733
1.725	2.11787
1.73	-1.87354
1.735	-1.52912
1.74	0.71035
1.745	-2.96227
1.75	-2.70937
1.755	6.85929
1.76	1.11486
1.765	-4.65584
1.77	-0.38771
1.775	-3.92769
1.78	1.02782
1.785	1.60625
1.79	2.84365
1.795	-0.9569
1.8	1.1796
1.805	-3.76541
1.81	5.76455
1.815	-2.30831
1.82	-2.65623
1.825	-2.84961
1.83	-2.2464
1.835	1.794
1.84	4.57746
1.845	1.53402
1.85	-2.74451
1.855	-0.51604
1.86	6.50829
1.865	-3.53917
1.87	-4.19213
1.875	0.59298
1.88	1.14607
1.885	-1.5402
1.89	2.87011
1.895	-5.63018
1.9	1.35299
1.905	3.0484
1.91	-1.26384
1.915	2.42438
1.92	-2.53848
1.925	3.98919
1.93	-1.87141
1.935	-0.7904
1.94	-0.86539
1.945	1.30212
1.95	4.83272
1.955	-2.47155
1.96	5.84219
1.965	-4.85689
1.97	-4.23241
1.975	-1.553
1.98	1.56978
1.985	1.62648
1.99	0.76556
1.995	-1.20317
2	-3.0532
2.005	3.23774
2.01	3.69601
2.015	-3.17211
2.02	-1.64768
2.025	2.65442
2.03	0.72322
2.035	-2.08359
2.04	-4.93279
2.045	0.84008
2.05	7.37413
2.055	-6.86809
2.06	1.61004
2.065	3.61131
2.07	-1.75389
2.075	-0.3883
2.08	2.67815
2.085	0.10206
2.09	-1.22033
2.095	-1.59379
2.1	4.56015
2.105	-4.35655
2.11	-4.04658
2.115	8.40312
2.12	4.49933
2.125	-3.11877
2.13	-2.17068
2.135	5.19671
2.14	-7.01311
2.145	-2.1544
2.15	4.35624
2.155	-2.2364
2.16	2.83387
2.165	1.24174
2.17	-3.30005
2.175	8.03558
2.18	-3.92757
2.185	-3.31133
2.19	2.48537
2.195	2.44067
2.2	-3.50432
2.205	-0.26669
2.21	3.38718
2.215	-2.69741
2.22	-0.67201
2.225	2.39027
2.23	-0.89759
2.235	-1.35051
2.24	1.7246
2.245	-0.44617
2.25	-3.65092
2.255	0.88466
2.26	-4.61991
2.265	3.82212
2.27	8.86674
2.275	-3.75453
2.28	0.03659
2.285	-5.32
2.29	9.43488
2.295	-1.61595
2.3	-2.95281
2.305	9.35342
2.31	-9.31698
2.315	3.34617
2.32	-4.79873
2.325	0.42686
2.33	6.203
2.335	-5.12261
2.34	-0.46779
2.345	2.69885
2.35	-0.75364
2.355	-5.4657
2.36	6.79636
2.365	-3.49343
2.37	4.08996
2.375	-2.69618
2.38	2.7528
2.385	3.60211
2.39	-7.37025
2.395	-4.1334
2.4	-2.64584
2.405	-0.67236
2.41	3.59517
2.415	-1.0687
2.42	0.91391
2.425	-1.05225
2.43	-0.88726
2.435	1.0256
2.44	6.05072
2.445	-6.5144
2.45	4.27576
2.455	0.33958
2.46	-1.3133
2.465	-1.42172
2.47	-4.39523
2.475	3.09734
2.48	-5.02706
2.485	4.80455
2.49	-1.80128
2.495	-1.85277
2.5	5.10427
2.505	0.78736
2.51	7.17892
2.515	1.04193
2.52	-2.57674
2.525	-0.94147
2.53	-0.03705
2.535	-13.9237
2.54	9.20511
2.545	-1.54786
2.55	0.38098
2.555	1.32349
2.56	2.36364
2.565	-7.62763
2.57	2.34169
2.575	2.5564
2.58	-0.97506
2.585	2.18891
2.59	0.07141
2.595	-0.51406
2.6	-2.05758
2.605	-2.6913
2.61	3.20986
2.615	3.51547
2.62	0.81366
2.625	-5.55388
2.63	1.59036
2.635	-1.74333
2.64	-3.20245
2.645	-3.70999
2.65	12.8362
2.655	-4.00715
2.66	1.178
2.665	-0.6337
2.67	-3.94141
2.675	3.62606
2.68	-1.25155
2.685	1.04019
2.69	-0.86841
2.695	-2.46124
2.7	5.6075
2.705	1.89236
2.71	-3.69655
2.715	4.0983
2.72	-3.79985
2.725	-3.08277
2.73	1.78921
2.735	0.48627
2.74	2.95797
2.745	0.63088
2.75	-4.52667
2.755	3.0197
2.76	4.8921
2.765	-4.21251
2.77	0.32339
2.775	-4.26384
2.78	6.409
2.785	-4.03443
2.79	-0.81042
2.795	1.53521
2.8	1.77792
2.805	-6.73959
2.81	1.5524
2.815	-2.62877
2.82	-0.65133
2.825	-0.10057
2.83	1.99903
2.835	5.57778
2.84	-0.75099
2.845	-4.02766
2.85	-0.68186
2.855	-0.33919
2.86	4.65745
2.865	-4.50386
2.87	6.06002
2.875	-5.10639
2.88	-4.435
2.885	1.10415
2.89	5.36887
2.895	2.0291
2.9	-6.73342
2.905	0.68348
2.91	-0.09896
2.915	3.80605
2.92	-1.10655
2.925	-4.04859
2.93	3.77385
2.935	-0.24193
2.94	-2.95186
2.945	12.1284
2.95	-10.992
2.955	0.33714
2.96	2.634
2.965	1.99279
2.97	-3.37014
2.975	5.67648
2.98	-8.57172
2.985	-3.98732
2.99	6.73014
2.995	3.25827
3	-3.99008
3.005	-3.00272
3.01	-1.59872
3.015	4.56731
3.02	4.39544
3.025	0.30104
3.03	-4.25426
3.035	8.06918
3.04	-3.54885
3.045	-3.23641
3.05	2.74066
3.055	0.60341
3.06	-1.71375
3.065	1.4832
3.07	3.52586
3.075	-6.6741
3.08	-0.77304
3.085	2.7537
3.09	-5.99728
3.095	3.92988
3.1	4.52256
3.105	-4.9872
3.11	6.62034
3.115	-2.42311
3.12	0.71742
3.125	-5.3575
3.13	5.15827
3.135	0.48712
3.14	5.16488
3.145	-8.6389
3.15	0.34932
3.155	3.01566
3.16	-0.61045
3.165	-4.53237
3.17	6.94401
3.175	-4.08157
3.18	-4.29146
3.185	4.0989
3.19	2.79778
3.195	-1.5241
3.2	-0.46295
3.205	-0.96754
3.21	3.99073
3.215	-3.86935
3.22	-1.53418
3.225	-3.75354
3.23	5.9758
3.235	-5.22177
3.24	1.35116
3.245	-0.32302
3.25	2.40588
3.255	1.09967
3.26	3.1774
3.265	-6.13665
3.27	3.04785
3.275	-0.15942
3.28	4.50726
3.285	-2.68026
3.29	4.79742
3.295	-3.44669
3.3	-5.22742
3.305	1.87538
3.31	-5.38998
3.315	4.98694
3.32	-0.17331
3.325	-1.55633
3.33	5.32042
3.335	-0.27064
3.34	-1.1858
3.345	0.42981
3.35	1.77208
3.355	-0.58114
3.36	-6.52691
3.365	6.74379
3.37	-0.23515
3.375	0.01827
3.38	5.49376
3.385	-5.02283
3.39	2.34019
3.395	-7.50452
3.4	-3.53309
3.405	3.08581
3.41	2.15784
3.415	-1.24125
3.42	1.99908
3.425	-4.18201
3.43	3.37099
3.435	2.1499
3.44	-2.39522
3.445	-0.80504
3.45	1.2785
3.455	-1.22586
3.46	3.4352
3.465	-1.48342
3.47	-0.35471
3.475	-0.35345
3.48	1.38533
3.485	1.42045
3.49	-3.6651
3.495	1.63909
3.5	4.44901
3.505	-4.78613
3.51	4.17552
3.515	1.91898
3.52	-6.71214
3.525	-6.1922
3.53	-5.66012
3.535	3.8732
3.54	5.54355
3.545	1.85699
3.55	0.98229
3.555	0.42578
3.56	2.40745
3.565	0.96782
3.57	-2.39446
3.575	-0.53524
3.58	2.81877
3.585	6.3564
3.59	-6.8856
3.595	-0.257
3.6	-5.36412
3.605	2.4602
3.61	-4.20241
3.615	-1.56359
3.62	-1.11055
3.625	3.40621
3.63	5.95869
3.635	-4.48078
3.64	4.86231
3.645	-1.10401
3.65	-1.97681
3.655	1.29552
3.66	-2.0845
3.665	0.82453
3.67	-3.73875
3.675	9.5851
3.68	-9.19289
3.685	4.35735
3.69	-3.68953
3.695	2.58987
3.7	-2.07425
3.705	1.25045
3.71	0.03524
3.715	-3.35188
3.72	2.49958
3.725	-2.70387
3.73	-0.21842
3.735	0.7104
3.74	-0.54298
3.745	0.93194
3.75	7.76721
3.755	-9.5888
3.76	12.6907
3.765	-9.61867
3.77	-0.15376
3.775	0.32764
3.78	-7.29068
3.785	4.16275
3.79	4.71169
3.795	0.54455
3.8	1.15201
3.805	-3.5906
3.81	1.59644
3.815	3.61289
3.82	-6.67815
3.825	3.5196
3.83	-4.01174
3.835	2.39067
3.84	2.75324
3.845	2.84699
3.85	-1.72256
3.855	0.39669
3.86	-3.59751
3.865	-0.3827
3.87	1.57262
3.875	-2.70953
3.88	4.20167
3.885	-1.98294
3.89	-0.57625
3.895	-1.22943
3.9	1.64682
3.905	0.42167
3.91	-0.03542
3.915	-0.99666
3.92	-3.40001
3.925	1.76313
3.93	0.53109
3.935	3.91207
3.94	-6.17482
3.945	-5.14398
3.95	6.75499
3.955	-5.17865
3.96	-5.01478
3.965	10.4497
3.97	-0.92087
3.975	0.40905
3.98	3.92708
3.985	-5.3648
3.99	5.34693
3.995	-1.49461
4	3.01448
4.005	-1.55305
4.01	-3.41601
4.015	3.78665
4.02	-7.53255
4.025	4.03728
4.03	-1.70165
4.035	-1.15781
4.04	2.29476
4.045	-1.77673
4.05	2.11912
4.055	-3.35314
4.06	-2.84161
4.065	4.16021
4.07	3.10369
4.075	-1.29098
4.08	-24.7302
4.085	1.18164
4.09	21.8544
4.095	1.18339
4.1	-7.92699
4.105	7.0612
4.11	-4.11279
4.115	-0.5647
4.12	8.86285
4.125	-8.11854
4.13	5.73905
4.135	-1.50187
4.14	-6.21365
4.145	6.0968
4.15	-1.84164
4.155	0.33255
4.16	1.96507
4.165	-4.98173
4.17	5.69793
4.175	-1.42488
4.18	-4.41711
4.185	12.3219
4.19	-9.74186
4.195	4.46543
4.2	-1.47638
4.205	2.60633
4.21	-5.31385
4.215	3.45906
4.22	0.72484
4.225	3.89925
4.23	-11.3318
4.235	4.90365
4.24	-0.63924
4.245	-2.2364
4.25	0.64169
4.255	2.77712
4.26	1.55561
4.265	-2.45038
4.27	5.03102
4.275	-1.99349
4.28	-1.92271
4.285	3.35269
4.29	-2.15595
4.295	-0.36102
4.3	-4.19568
4.305	8.27129
4.31	-4.45255
4.315	4.70225
4.32	-4.76862
4.325	2.69738
4.33	-2.40699
4.335	-3.64671
4.34	5.91243
4.345	-1.68239
4.35	1.5086
4.355	-4.30984
4.36	1.07601
4.365	-0.82501
4.37	5.30729
4.375	-2.39446
4.38	0.62393
4.385	-5.64572
4.39	0.47909
4.395	1.64679
4.4	2.29069
4.405	2.15471
4.41	-2.51264
4.415	4.65799
4.42	3.22418
4.425	-2.01648
4.43	1.72098
4.435	-3.75139
4.44	2.15852
4.445	-0.34476
4.45	-2.92646
4.455	0.70641
4.46	-0.47826
4.465	-3.1575
4.47	3.70464
4.475	-0.12241
4.48	4.34155
4.485	-3.07709
4.49	4.84676
4.495	-2.50692
4.5	-7.35605
4.505	1.33945
4.51	3.62257
4.515	-5.13371
4.52	2.71002
4.525	5.68282
4.53	-5.80612
4.535	0.31485
4.54	-4.13395
4.545	0.15019
4.55	1.16801
4.555	-0.289
4.56	5.49956
4.565	-0.3405
4.57	-1.73846
4.575	3.67033
4.58	-8.0717
4.585	-0.58677
4.59	0.55287
4.595	-6.99543
4.6	5.57717
4.605	1.80636
4.61	-9.24648
4.615	3.5085
4.62	3.46964
4.625	0.18073
4.63	-4.94994
4.635	1.82648
4.64	0.44856
4.645	-4.14438
4.65	-4.54189
4.655	1.96526
4.66	-2.18809
4.665	2.18809
4.67	-1.33014
4.675	14.4826
4.68	-5.15107
4.685	3.2297
4.69	-1.4369
4.695	-0.4316
4.7	-2.86612
4.705	-2.94353
4.71	4.90484
4.715	-1.57443
4.72	5.97792
4.725	1.70732
4.73	-4.82457
4.735	1.23527
4.74	-0.18602
4.745	1.60583
4.75	-0.44052
4.755	-2.29812
4.76	-2.907
4.765	4.4437
4.77	-0.6883
4.775	-1.14626
4.78	-0.28037
4.785	-1.0644
4.79	0.16211
4.795	-0.01646
4.8	-1.90717
4.805	-3.24743
4.81	1.24926
4.815	6.51823
4.82	-4.45546
4.825	2.4155
4.83	2.14137
4.835	-1.61269
4.84	-3.07335
4.845	3.46872
4.85	6.8238
4.855	-5.62339
4.86	-0.6692
4.865	3.23549
4.87	-7.17084
4.875	-1.39949
4.88	5.71945
4.885	-1.21367
4.89	-2.57668
4.895	-1.53483
4.9	5.25777
4.905	-1.96851
4.91	-2.62024
4.915	2.7832
4.92	-0.52338
4.925	0.49265
4.93	2.74292
4.935	-4.74315
4.94	3.37067
4.945	-4.47402
4.95	11.5741
4.955	-9.3527
4.96	2.05402
4.965	2.91345
4.97	-3.34526
4.975	3.0724
4.98	-4.35441
4.985	5.33128
4.99	1.21208
4.995	-0.7823
5	0.9204
5.005	3.12115
5.01	-8.23929
5.015	4.23261
5.02	8.6493
5.025	-9.40603
5.03	0.25739
5.035	-4.54167
5.04	2.88524
5.045	0.52786
5.05	-2.70493
5.055	-0.18109
5.06	1.81852
5.065	2.90481
5.07	-8.32838
5.075	6.69464
5.08	-4.7282
5.085	2.75174
5.09	-4.41461
5.095	3.96547
5.1	-6.59993
5.105	4.29733
5.11	1.88649
5.115	-5.13518
5.12	1.85796
5.125	-1.0842
5.13	-1.32314
5.135	8.08284
5.14	-2.08278
5.145	-6.42302
5.15	1.57263
5.155	10.4406
5.16	0.35252
5.165	-6.81982
5.17	1.22727
5.175	2.80906
5.18	0.23996
5.185	-0.01734
5.19	-6.90985
5.195	4.0128
5.2	4.40407
5.205	-5.25445
5.21	-0.95431
5.215	3.25126
5.22	-5.74784
5.225	-4.1526
5.23	7.1418
5.235	-3.45131
5.24	4.09682
5.245	-5.00104
5.25	6.40401
5.255	-6.70361
5.26	12.7396
5.265	-10.2708
5.27	7.13867
5.275	-3.65708
5.28	-2.42608
5.285	4.72279
5.29	-1.72746
5.295	-1.18549
5.3	-6.9259
5.305	3.69188
5.31	7.26314
5.315	4.5988
5.32	-2.44797
5.325	-2.02881
5.33	-0.9128
5.335	-5.71502
5.34	8.05831
5.345	-4.37922
5.35	3.69655
5.355	-6.36548
5.36	1.8809
5.365	-2.17493
5.37	4.21431
5.375	-3.65846
5.38	5.8404
5.385	3.77615
5.39	-4.55433
5.395	1.49434
5.4	1.12858
5.405	3.18474
5.41	-7.51719
5.415	2.61047
5.42	0.92684
5.425	-0.42167
5.43	-4.21354
5.435	2.10185
5.44	-0.71533
5.445	-1.06713
5.45	4.21214
5.455	0.26322
5.46	-2.36672
5.465	1.80316
5.47	1.51849
5.475	-4.85672
5.48	5.05136
5.485	-4.25115
5.49	-0.80021
5.495	-1.29315
5.5	5.54784
5.505	-2.15122
5.51	0.97301
5.515	1.78024
5.52	-3.9385
5.525	3.56564
5.53	-8.05818
5.535	3.08562
5.54	-6.3319
5.545	-17.0915
5.55	5.29399
5.555	21.416
5.56	-2.44138
5.565	-6.28753
5.57	3.82078
5.575	-4.99452
5.58	7.63265
5.585	-1.0675
5.59	-0.82086
5.595	-0.5491
5.6	-2.8663
5.605	0.22565
5.61	8.62706
5.615	-4.96977
5.62	-1.61269
5.625	0.5793
5.63	-3.52348
5.635	2.81115
5.64	2.40252
5.645	1.2922
5.65	-2.09867
5.655	5.79192
5.66	-10.7584
5.665	1.13799
5.67	2.19923
5.675	5.41714
5.68	7.60736
5.685	-13.8775
5.69	-1.78168
5.695	-3.88748
5.7	13.8719
5.705	-5.8385
5.71	-0.5502
5.715	1.99895
5.72	0.08559
5.725	-0.84535
5.73	1.90538
5.735	-2.3435
5.74	-1.10013
5.745	4.51252
5.75	-3.52826
5.755	0.6875
5.76	2.56374
5.765	-1.15221
5.77	-0.06896
5.775	0.36009
5.78	-3.27404
5.785	-1.46934
5.79	4.79528
5.795	-0.36028
5.8	0.34298
5.805	-1.88775
5.81	-10.9652
5.815	9.34361
5.82	1.63853
5.825	2.62749
5.83	1.85
5.835	-7.90645
5.84	3.84952
5.845	2.62371
5.85	2.44294
5.855	-7.65414
5.86	1.295
5.865	2.2791
5.87	-7.56462
5.875	4.88472
5.88	-0.547
5.885	0.96464
5.89	0.09866
5.895	-2.52474
5.9	1.92464
5.905	-2.39773
5.91	0.50596
5.915	4.33124
5.92	-2.20706
5.925	-2.84021
5.93	7.33926
5.935	-7.38821
5.94	4.23185
5.945	-2.3855
5.95	4.70729
5.955	-3.34735
5.96	-0.23315
5.965	-3.95411
5.97	6.14586
5.975	-0.23775
5.98	-0.8799
5.985	-2.03697
5.99	6.62266
5.995	-6.83643
6	5.29606
6.005	1.45149
6.01	-2.19673
6.015	-4.99353
6.02	0.34311
6.025	0
6.03	0.19931
6.035	0.04989
6.04	0.59584
6.045	3.53014
6.05	-6.57187
6.055	0.17639
6.06	-0.19262
6.065	3.13928
6.07	-3.09058
6.075	2.16424
6.08	0.47996
6.085	1.02943
6.09	0.67122
6.095	-9.28007
6.1	11.0619
6.105	-4.15902
6.11	-4.04065
6.115	-0.15665
6.12	7.79315
6.125	-4.98196
6.13	1.45237
6.135	-2.2425
6.14	4.77167
6.145	-5.63596
6.15	7.23407
6.155	0.58391
6.16	-4.53113
6.165	1.4933
6.17	-12.771
6.175	7.56035
6.18	5.56273
6.185	-5.53074
6.19	1.50382
6.195	3.0916
6.2	-0.69401
6.205	2.77608
6.21	-2.47856
6.215	2.52989
6.22	5.49763
6.225	-8.70458
6.23	-1.2751
6.235	7.271
6.24	-7.20552
6.245	7.69695
6.25	1.12803
6.255	0.19693
6.26	-3.66702
6.265	-3.4372
6.27	0.64829
6.275	-2.38804
6.28	-1.21118
6.285	1.71862
6.29	1.48299
6.295	-1.00845
6.3	5.87229
6.305	-8.61264
6.31	3.5816
6.315	3.23532
6.32	-5.64269
6.325	0.38982
6.33	-0.12855
6.335	4.83325
6.34	-4.28047
6.345	-1.03977
6.35	2.40188
6.355	-4.44725
6.36	-0.8662
6.365	5.34678
6.37	-0.41357
6.375	-1.81223
6.38	3.6579
6.385	-1.76262
6.39	-2.08843
6.395	3.04971
6.4	0
6.405	-2.12481
6.41	2.57403
6.415	-5.32343
6.42	6.4006
6.425	3.75419
6.43	-8.71777
6.435	-3.35209
6.44	7.99494
6.445	-3.44537
6.45	-0.64712
6.455	6.2033
6.46	-5.86508
6.465	-1.33685
6.47	1.14311
6.475	1.40197
6.48	0.94092
6.485	0.38269
6.49	-1.7319
6.495	4.63496
6.5	0.10367
6.505	1.29499
6.51	-0.91643
6.515	-0.15605
6.52	-4.15712
6.525	-2.55505
6.53	4.47032
6.535	8.59229
6.54	-10.6736
6.545	0.41329
6.55	-1.46022
6.555	1.52689
6.56	-3.20627
6.565	3.73642
6.57	3.57081
6.575	0.63978
6.58	-1.53159
6.585	0.87445
6.59	-4.20023
6.595	-0.14739
6.6	10.1102
6.605	-4.75767
6.61	-4.14082
6.615	1.98887
6.62	0.49668
6.625	-7.35884
6.63	-1.77948
6.635	-0.59216
6.64	3.60438
6.645	2.54296
6.65	2.25599
6.655	-0.01703
6.66	-2.50259
6.665	1.66222
6.67	0.23421
6.675	0.52108
6.68	-6.03945
6.685	1.64912
6.69	3.71707
6.695	4.5276
6.7	-6.41881
6.705	3.25941
6.71	-6.20917
6.715	-3.00369
6.72	6.89578
6.725	3.18706
6.73	-4.73622
6.735	4.29292
6.74	0.59893
6.745	4.20578
6.75	-2.97953
6.755	-0.05254
6.76	-4.46856
6.765	5.54995
6.77	-5.13287
6.775	-2.24216
6.78	1.1148
6.785	0.97855
6.79	-3.06801
6.795	0.12801
6.8	-4.13342
6.805	3.95658
6.81	9.06829
6.815	-2.85809
6.82	-5.54542
6.825	2.50004
6.83	8.21065
6.835	-10.0744
6.84	1.71513
6.845	-0.39934
6.85	-0.18121
6.855	-2.66087
6.86	2.74428
6.865	-2.32588
6.87	-2.49136
6.875	9.42293
6.88	-2.38057
6.885	-0.82543
6.89	-5.05834
6.895	7.86818
6.9	2.1109
6.905	-0.05332
6.91	-1.71134
6.915	-0.72597
6.92	1.48994
6.925	-3.63434
6.93	5.841
6.935	-7.39519
6.94	3.47589
6.945	3.58057
6.95	-5.83873
6.955	0.85912
6.96	-3.83504
6.965	2.67431
6.97	4.81447
6.975	-3.02537
6.98	1.01071
6.985	-4.08051
6.99	-3.69613
6.995	1.88119
7	2.4281
7.005	5.30772
7.01	-8.7537
7.015	1.43921
7.02	5.40477
7.025	-6.82779
7.03	3.61424
7.035	-5.39738
7.04	4.63307
7.045	-3.09014
7.05	6.57158
7.055	-3.15015
7.06	4.54441
7.065	-2.88833
7.07	-0.50599
7.075	6.03198
7.08	-4.98571
7.085	-1.63137
7.09	-1.34022
7.095	-3.38171
7.1	8.49421
7.105	-8.30166
7.11	-0.39844
7.115	0.71788
7.12	-0.54405
7.125	-3.06822
7.13	0.85171
7.135	1.04892
7.14	1.6472
7.145	5.28054
7.15	-5.44143
7.155	1.9012
7.16	1.75445
7.165	-1.93452
7.17	-2.41916
7.175	-2.7333
7.18	8.2852
7.185	-1.10051
7.19	3.95431
7.195	-10.7076
7.2	11.1725
7.205	-12.0976
7.21	8.81262
7.215	-4.88763
7.22	2.33987
7.225	1.77898
7.23	-2.4608
7.235	-1.09841
7.24	0.56279
7.245	0.30705
7.25	2.17615
7.255	-3.35039
7.26	0.72329
7.265	-1.94533
7.27	5.68574
7.275	-6.09659
7.28	3.8163
7.285	1.08368
7.29	6.22019
7.295	-5.29047
7.3	5.71415
7.305	-4.72478
7.31	-1.12134
7.315	-1.07807
7.32	-3.17769
7.325	3.52465
7.33	-5.85963
7.335	13.3589
7.34	-1.31027
7.345	-0.43969
7.35	-0.57575
7.355	4.98047
7.36	0.21894
7.365	-6.85773
7.37	-3.67938
7.375	0.2308
7.38	0.51348
7.385	-0.06702
7.39	2.66243
7.395	4.82276
7.4	-6.16283
7.405	2.76563
7.41	-2.90132
7.415	5.76357
7.42	2.74339
7.425	-7.16871
7.43	2.27601
7.435	4.72938
7.44	-4.08209
7.445	-0.62971
7.45	1.90115
7.455	0.10498
7.46	-7.60165
7.465	3.60916
7.47	-0.91884
7.475	4.16862
7.48	1.18947
7.485	-5.18965
7.49	-2.84213
7.495	9.52508
7.5	-1.8324
7.505	-0.69259
7.51	3.93226
7.515	-4.63779
7.52	-6.03062
7.525	2.68085
7.53	-5.16405
7.535	5.77734
7.54	0.82279
7.545	1.11019
7.55	-6.11602
7.555	-1.54552
7.56	1.66122
7.565	1.26966
7.57	0.53502
7.575	0.41704
7.58	-0.2003
7.585	-0.36818
7.59	0.25012
7.595	1.29666
7.6	3.32347
7.605	0.91457
7.61	-0.63425
7.615	-2.80536
7.62	5.83756
7.625	-2.55563
7.63	-1.00122
7.635	-0.45431
7.64	-1.15778
7.645	6.79307
7.65	-7.44448
7.655	-0.28979
7.66	5.8212
7.665	-1.91286
7.67	-0.47826
7.675	-2.96798
7.68	-1.0733
7.685	5.62212
7.69	-3.17205
7.695	-5.03887
7.7	3.52423
7.705	-3.32691
7.71	-3.26816
7.715	6.92035
7.72	1.60736
7.725	0.92733
7.73	0.49235
7.735	-3.86276
7.74	1.09275
7.745	1.92638
7.75	-0.24441
7.755	-0.92185
7.76	-1.03443
7.765	9.27691
7.77	-7.75756
7.775	-2.93082
7.78	6.61864
7.785	1.6382
7.79	-2.73447
7.795	-3.74993
7.8	2.98402
7.805	-5.31213
7.81	5.02928
7.815	-1.71552
7.82	0.59206
7.825	6.29311
7.83	-7.06011
7.835	2.74399
7.84	2.78182
7.845	2.95651
7.85	-7.04885
7.855	-3.99959
7.86	7.12553
7.865	1.31532
7.87	-2.39923
7.875	6.22369
7.88	-8.96743
7.885	-1.16282
7.89	6.01228
7.895	-3.15754
7.9	1.08802
7.905	-0.46443
7.91	-3.30663
7.915	0.39927
7.92	6.04777
7.925	0.16749
7.93	-0.64449
7.935	-3.76679
7.94	-2.71994
7.945	0.36239
7.95	-1.61073
7.955	2.47734
7.96	-1.96708
7.965	1.80918
7.97	-2.94632
7.975	10.1949
7.98	-2.73036
7.985	4.44672
7.99	-1.02196
7.995	2.36215
8	4.89859
8.005	-3.95021
8.01	0.41002
8.015	0.92448
8.02	-1.70097
8.025	-0.98641
8.03	-1.6372
8.035	-4.65027
8.04	2.26092
8.045	12.0396
8.05	-7.85807
8.055	7.00794
8.06	-7.48863
8.065	6.85205
8.07	-4.66488
8.075	0.94246
8.08	-5.97695
8.085	-1.1664
8.09	13.062
8.095	-7.95088
8.1	-5.2037
8.105	10.5901
8.11	-13.0203
8.115	6.15415
8.12	7.35844
8.125	0.26631
8.13	-4.82115
8.135	2.38297
8.14	7.35098
8.145	5.28145
8.15	-14.5229
8.155	6.36706
8.16	-1.35758
8.165	-5.20507
8.17	2.2655
8.175	-1.59493
8.18	2.36262
8.185	2.96257
8.19	-3.58821
8.195	4.70091
8.2	4.05193
8.205	-9.69696
8.21	1.73338
8.215	0.81322
8.22	5.21252
8.225	-10.0067
8.23	2.68824
8.235	4.63743
8.24	-1.81259
8.245	3.63402
8.25	-1.99059
8.255	-0.16888
8.26	-7.88274
8.265	-7.05511
8.27	22.0714
8.275	-10.4059
8.28	-0.40452
8.285	-2.15488
8.29	5.97953
8.295	-9.14374
8.3	8.41314
8.305	0.81513
8.31	0.77921
8.315	0.93269
8.32	-4.40256
8.325	-1.99963
8.33	0.86247
8.335	-0.40322
8.34	4.37914
8.345	-3.93522
8.35	0.36415
8.355	-0.1021
8.36	3.77605
8.365	0.0636
8.37	-0.29345
8.375	-4.69126
8.38	0.2193
8.385	-2.65382
8.39	9.01028
8.395	2.4461
8.4	4.22675
8.405	-13.3293
8.41	-0.39952
8.415	7.20382
8.42	2.80106
8.425	-11.5477
8.43	-2.61225
8.435	10.784
8.44	-3.7185
8.445	-2.17054
8.45	-4.80137
8.455	-2.80821
8.46	1.10138
8.465	0.49131
8.47	4.52251
8.475	-4.86207
8.48	2.51822
8.485	-3.7901
8.49	-1.62277
8.495	-0.61981
8.5	8.71304
8.505	0.23738
8.51	-0.31733
8.515	-0.11696
8.52	1.63549
8.525	-4.15787
8.53	-5.53978
8.535	3.89378
8.54	3.83253
8.545	-5.82786
8.55	3.66079
8.555	0.85166
8.56	-1.37303
8.565	2.66854
8.57	-4.3635
8.575	2.38886
8.58	-3.99939
8.585	5.67618
8.59	-6.15938
8.595	-4.55523
8.6	12.723
8.605	-4.85645
8.61	8.86895
8.615	-3.61001
8.62	1.15564
8.625	2.80996
8.63	-7.87763
8.635	-4.45294
8.64	4.43341
8.645	-5.99565
8.65	12.0029
8.655	-1.8956
8.66	-0.54209
8.665	0.1794
8.67	2.50446
8.675	-15.1287
8.68	3.68424
8.685	-5.51052
8.69	-4.54234
8.695	11.1822
8.7	5.09367
8.705	-1.51611
8.71	-8.9029
8.715	4.54624
8.72	-3.55339
8.725	14.96
8.73	-12.0688
8.735	0.60646
8.74	-4.75422
8.745	6.9945
8.75	-6.32354
8.755	3.51378
8.76	3.09268
8.765	5.20277
8.77	-2.07042
8.775	-2.1633
8.78	7.76181
8.785	-14.9464
8.79	7.64226
8.795	-9.16156
8.8	11.1402
8.805	-8.08078
8.81	8.21616
8.815	-8.09129
8.82	1.23887
8.825	-24.8314
8.83	28.6155
8.835	1.706
8.84	-4.11015
8.845	6.53654
8.85	-0.31614
8.855	-2.87852
8.86	-2.74423
8.865	-3.17999
8.87	0.16418
8.875	-1.04564
8.88	7.34312
8.885	-0.55678
8.89	3.96993
8.895	-3.77914
8.9	-4.32501
8.905	5.13644
8.91	1.24658
8.915	-7.40878
8.92	8.09766
8.925	2.21768
8.93	-5.23267
8.935	-9.83193
8.94	4.27554
8.945	2.14563
8.95	-1.59843
8.955	-2.98213
8.96	4.76479
8.965	-0.62875
8.97	-4.91278
8.975	6.9627
8.98	-2.67474
8.985	0.34899
8.99	4.60976
8.995	-13.8956
9	6.79831
9.005	8.2213
9.01	-3.23708
9.015	0.73588
9.02	-2.78927
9.025	-0.26037
9.03	5.76705
9.035	-4.0759
9.04	-2.22306
9.045	9.91657
9.05	1.19916
9.055	-6.88375
9.06	0.97948
9.065	4.62354
9.07	-0.26465
9.075	-1.93578
9.08	-4.76989
9.085	8.47843
9.09	-1.30698
9.095	-1.78721
9.1	-7.82574
9.105	4.53557
9.11	3.79014
9.115	-8.96772
9.12	0.642
9.125	0.53417
9.13	4.34869
9.135	-5.70904
9.14	4.88309
9.145	1.1186
9.15	1.50176
9.155	-4.96911
9.16	-0.11317
9.165	3.93004
9.17	1.48715
9.175	-10.717
9.18	6.20064
9.185	0.28574
9.19	-0.54899
9.195	5.0586
9.2	-7.16389
9.205	-5.55397
9.21	4.94808
9.215	2.74913
9.22	2.6318
9.225	-7.07061
9.23	-8.24101
9.235	-0.06685
9.24	1.75534
9.245	9.34827
9.25	-9.26322
9.255	11.8707
9.26	-1.13242
9.265	1.0941
9.27	-1.22664
9.275	-1.8613
9.28	-4.60725
9.285	-3.57892
9.29	-1.74975
9.295	3.0837
9.3	10.1895
9.305	4.89987
9.31	-6.93654
9.315	5.74225
9.32	-10.8206
9.325	-0.76104
9.33	7.28527
9.335	-8.84013
9.34	5.10621
9.345	5.16501
9.35	-1.75239
9.355	-1.01428
9.36	0.61816
9.365	3.48254
9.37	0.35108
9.375	-7.59612
9.38	4.25381
9.385	4.52251
9.39	1.91719
9.395	-4.01043
9.4	-1.00144
9.405	1.00144
9.41	-2.69287
9.415	3.58622
9.42	-5.41753
9.425	2.58864
9.43	3.37893
9.435	-0.62597
9.44	-1.81886
9.445	-0.32518
9.45	5.49679
9.455	-11.2333
9.46	3.07863
9.465	-0.63028
9.47	-4.5028
9.475	5.31811
9.48	-4.62601
9.485	2.81467
9.49	-18.4503
9.495	-4.71136
9.5	19.4261
9.505	1.38582
9.51	-1.12139
9.515	1.40759
9.52	1.00949
9.525	0.70934
9.53	-5.25993
9.535	7.62017
9.54	-3.21554
9.545	1.82667
9.55	-5.67649
9.555	0.54026
9.56	-0.01512
9.565	-1.70107
9.57	5.62395
9.575	-0.37919
9.58	-4.22409
9.585	2.87337
9.59	5.53227
9.595	-11.5194
9.6	9.87019
9.605	-1.12869
9.61	4.22535
9.615	-0.68795
9.62	4.02052
9.625	0.27731
9.63	0.02004
9.635	-4.47132
9.64	0.89941
9.645	-8.37043
9.65	6.13014
9.655	6.15064
9.66	-0.07754
9.665	-0.67523
9.67	1.33483
9.675	-8.23963
9.68	-0.16752
9.685	9.11185
9.69	-0.24126
9.695	-4.76503
9.7	-4.47418
9.705	2.30548
9.71	1.32521
9.715	3.7105
9.72	2.82848
9.725	-0.97109
9.73	-1.22297
9.735	1.86932
9.74	0.50953
9.745	-1.76058
9.75	-3.75362
9.755	4.51807
9.76	-7.838
9.765	6.55567
9.77	-3.27463
9.775	4.01487
9.78	1.47659
9.785	1.89263
9.79	-1.7517
9.795	-7.88147
9.8	0.1685
9.805	4.22522
9.81	-1.50663
9.815	1.38752
9.82	3.14078
9.825	-14.2325
9.83	8.75834
9.835	-9.49376
9.84	1.83468
9.845	8.49037
9.85	-0.19524
9.855	1.81639
9.86	-10.8754
9.865	1.33484
9.87	-1.33484
9.875	-1.45531
9.88	-2.91925
9.885	5.87202
9.89	-0.71563
9.895	-3.86178
9.9	-1.00674
9.905	0.42601
9.91	1.01106
9.915	4.97461
9.92	-0.95404
9.925	1.08176
9.93	-3.12237
9.935	-0.66268
9.94	-1.69578
9.945	6.57178
9.95	-1.68647
9.955	-2.21035
9.96	-2.91419
9.965	7.93532
9.97	-3.94002
9.975	4.96391
9.98	-3.25743
9.985	4.80225
9.99	-3.21462
9.995	9.22494
10	-12.2881
[truncated: 2,704 more rows]

## Sheet: 4c
-28.42	1		-85.5	1
-27.26	0		-82.5	0
-26.1	0		-79.5	0
-24.94	2		-76.5	0
-23.78	1		-73.5	1
-22.62	0		-70.5	0
-21.46	1		-67.5	0
-20.3	1		-64.5	1
-19.14	0		-61.5	0
-17.98	1		-58.5	0
-16.82	2		-55.5	2
-15.66	2		-52.5	1
-14.5	5		-49.5	6
-13.34	5		-46.5	8
-12.18	5		-43.5	2
-11.02	21		-40.5	5
-9.86	18		-37.5	8
-8.7	33		-34.5	11
-7.54	60		-31.5	18
-6.38	78		-28.5	19
-5.22	118		-25.5	29
-4.06	173		-22.5	39
-2.9	179		-19.5	64
-1.74	210		-16.5	81
-0.58	248		-13.5	106
0.58	237		-10.5	150
1.74	205		-7.5	183
2.9	169		-4.5	208
4.06	159		-1.5	234
5.22	120		1.5	222
6.38	83		4.5	197
7.54	52		7.5	164
8.7	42		10.5	119
9.86	30		13.5	102
11.02	13		16.5	74
12.18	11		19.5	55
13.34	4		22.5	64
14.5	2		25.5	27
15.66	0		28.5	29
16.82	0		31.5	20
17.98	0		34.5	16
19.14	2		37.5	14
20.3	0		40.5	3
21.46	4		43.5	3
22.62	1		46.5	4
23.78	0		49.5	4
24.94	0		52.5	0
26.1	1		55.5	1
27.26	0		58.5	4
28.42	1		61.5	1

## Sheet: 4d
-28.42	7.74023					-86.505	7.74023
-27.26						-83.515
-26.1						-80.525
-24.94	7.04708					-77.535
-23.78	7.74023					-74.545	7.74023
-22.62						-71.555
-21.46	7.74023					-68.565
-20.3	7.74023					-65.575
-19.14						-62.585	7.74023
-17.98	7.74023					-59.595
-16.82	7.04708					-56.605	7.74023
-15.66	7.04708					-53.615	7.74023
-14.5	6.13079					-50.625	6.64162
-13.34	6.13079					-47.635	5.543
-12.18	6.13079					-44.645	6.13079
-11.02	4.69571					-41.655	6.35394
-9.86	4.84986					-38.665	5.94847
-8.7	4.24372					-35.675	5.43764
-7.54	3.64588					-32.685	5.34233
-6.38	3.38352					-29.695	4.60474
-5.22	2.96954					-26.705	4.52135
-4.06	2.59274					-23.715	4.27449
-2.9	2.55284					-20.725	3.82821
-1.74	2.39312					-17.735	3.46356
-0.58	2.2268					-14.745	3.19693
0.58	2.27217					-11.755	2.7844
1.74	2.41722					-8.765	2.64648
2.9	2.61033					-5.775	2.44692
4.06	2.67133					-2.785	2.33755
5.22	2.95274					0.205	2.28064
6.38	3.32139					3.195	2.50379
7.54	3.78899					6.185	2.46211
8.7	4.00256					9.175	2.84239
9.86	4.33903					12.165	2.9953
11.02	5.17528					15.155	3.38352
12.18	5.34233					18.145	3.56584
13.34	6.35394					21.135	3.6131
14.5	7.04708					24.125	4.00256
15.66						27.115	4.48213
16.82						30.105	4.64919
17.98						33.095	4.56218
19.14	7.04708					36.085	5.25532
20.3						39.075	5.94847
21.46	6.35394					42.065	7.04708
22.62	7.74023					45.055	5.79432
23.78						48.045	7.04708
24.94						51.035	7.04708
26.1	7.74023					54.025	7.74023
27.26						57.015	7.74023
28.42	7.74023					60.005	6.35394

## Sheet: 4e
0.1	-0.589			0.1	0.05062
0.2	-0.01141			0.2	0.02039
0.3	0.23277			0.3	0.07017
0.4	-0.21871			0.4	0.02096
0.5	0.64359			0.5	-0.03779
0.6	-0.44319			0.6	-0.04894
0.7	-0.01069			0.7	0.02591
0.8	0.30244			0.8	-0.00386
0.9	0.57964			0.9	0.01806
1	0.0709			1	-0.00614
1.1	-0.5373			1.1	-0.01634
1.2	-0.20727			1.2	-0.15233
1.3	-0.25679			1.3	0.10941
1.4	0.2411			1.4	-0.14443
1.5	0.10298			1.5	-0.0887
1.6	-0.18389			1.6	0.02213
1.7	0.10788			1.7	0.0099
1.8	-0.00324			1.8	-0.03554
1.9	0.11539			1.9	0.01691
2	0.09838			2	0.01492
2.1	-0.12897			2.1	0.03644
2.2	-0.01005			2.2	0.02022
2.3	0.01521			2.3	0.10089
2.4	-0.18341			2.4	-0.08968
2.5	0.05908			2.5	-0.03542
2.6	-0.17879			2.6	0.0935
2.7	0.19871			2.7	0.06748
2.8	-0.38413			2.8	-0.01694
2.9	0.16976			2.9	0.05008
3	0.03886			3	0.03894
3.1	0.39242			3.1	-0.0521
3.2	0.01972			3.2	-0.01378
3.3	0.24303			3.3	-0.03168
3.4	-0.03986			3.4	0.01749
3.5	-0.12067			3.5	0.07545
3.6	0.13568			3.6	-0.04479
3.7	-0.45787			3.7	0.01667
3.8	0.18446			3.8	0.04404
3.9	-0.38333			3.9	-0.01889
4	-0.11956			4	0.05357
4.1	0.14848			4.1	0.00234
4.2	0.12547			4.2	-0.00179
4.3	0.07678			4.3	-0.19594
4.4	-0.01121			4.4	0.1594
4.5	0.09121			4.5	-0.03936
4.6	0.19524			4.6	-0.01544
4.7	-0.13913			4.7	0.07616
4.8	-0.00848			4.8	0.06511
4.9	-0.21122			4.9	0.1363
5	-0.05242			5	-0.10669
5.1	-0.07138			5.1	-0.03685
5.2	0.16123			5.2	-0.01697
5.3	0.13356			5.3	0.04996
5.4	0.02934			5.4	0.03479
5.5	-0.17718			5.5	-0.05908
5.6	-0.1728			5.6	-0.0467
5.7	-0.12453			5.7	-0.000896571
5.8	-0.12768			5.8	-0.09458
5.9	0.09657			5.9	-0.02473
6	-0.04631			6	0.01998
6.1	0.20865			6.1	0.00765
6.2	-0.16739			6.2	-0.06399
6.3	-0.0134			6.3	0.01143
6.4	-0.24945			6.4	-0.1267
6.5	-0.00115			6.5	0.03983
6.6	-0.05757			6.6	0.0899
6.7	0.09478			6.7	-0.09121
6.8	-0.06691			6.8	0.08129
6.9	-0.31381			6.9	0.12306
7	0.16168			7	0.07421
7.1	-0.55979			7.1	0.04728
7.2	-0.19217			7.2	-0.03382
7.3	0.30786			7.3	0.11013
7.4	-0.06122			7.4	0.05563
7.5	0.00459			7.5	-0.05687
7.6	0.1416			7.6	-0.0413
7.7	-0.3181			7.7	-0.0555
7.8	0.73497			7.8	0.09384
7.9	-0.07009			7.9	0.017
8	-0.00618			8	-0.06023
8.1	-0.33609			8.1	-0.05826
8.2	0.22665			8.2	-0.14082
8.3	0.2406			8.3	0.03233
8.4	-0.81603			8.4	0.17981
8.5	0.43596			8.5	0.0563
8.6	0.45008			8.6	-0.06583
8.7	-0.24307			8.7	-0.01146
8.8	-0.16134			8.8	0.00939
8.9	0.53847			8.9	-0.05895
9	0.10778			9	0.02354
9.1	0.29409			9.1	0.12861
9.2	-0.18214			9.2	0.04743
9.3	0.13255			9.3	0.02676
9.4	-0.48503			9.4	-0.02815
9.5	0.19009			9.5	-0.21103
9.6	-0.09897			9.6	-0.03043
9.7	0.10269			9.7	0.15526
9.8	0.10445			9.8	0.04533
9.9	-0.06832			9.9	0.00187
10	0.2492			10	-0.00588
10.1	-0.15406			10.1	-0.09817
10.2	-0.19861			10.2	-0.03238
10.3	0.39736			10.3	0.01954
10.4	0.17464			10.4	0.05311
10.5	-0.06254			10.5	-0.12081
10.6	-0.02623			10.6	0.14285
10.7	-0.13379			10.7	-0.01306
10.8	0.22929			10.8	0.03552
10.9	0.14001			10.9	0.05337
11	-0.01448			11	-0.0488
11.1	-0.09279			11.1	0.08435
11.2	0.03375			11.2	0.10069
11.3	-0.11749			11.3	-0.03274
11.4	0.15507			11.4	-0.0209
11.5	-0.00391			11.5	0.00228
11.6	0.06181			11.6	0.09271
11.7	-0.11128			11.7	0.00533
11.8	-0.41103			11.8	-0.106
11.9	0.03411			11.9	0.13558
12	0.17124			12	0.01268
12.1	-0.32787			12.1	-0.12529
12.2	0.08139			12.2	-0.09768
12.3	-0.2911			12.3	-0.06753
12.4	0.01279			12.4	-0.11678
12.5	-0.09823			12.5	0.05855
12.6	-0.08463			12.6	0.05257
12.7	0.2049			12.7	0.06352
12.8	0.68002			12.8	-0.00131
12.9	-0.01994			12.9	-0.00567
13	-0.23643			13	-0.04804
13.1	0.19415			13.1	-0.01914
13.2	-0.15982			13.2	0.12914
13.3	0.28215			13.3	0.10687
13.4	-0.54167			13.4	-0.11551
13.5	0.35542			13.5	-0.0249
13.6	-0.01502			13.6	0.02933
13.7	-0.35859			13.7	-0.02863
13.8	-0.13048			13.8	0.18606
13.9	0.33823			13.9	-0.08151
14	0.22679			14	-0.15129
14.1	0.10694			14.1	0.11059
14.2	0.22863			14.2	-0.00187
14.3	-0.09103			14.3	0.07026
14.4	0.00491			14.4	-0.06763
14.5	0.34944			14.5	0.11078
14.6	0.03543			14.6	-0.06946
14.7	-0.1151			14.7	0.06392
14.8	-0.1168			14.8	-0.03775
14.9	0.03311			14.9	0.00838
15	0.35587			15	0.12875
15.1	-0.16518			15.1	-0.04472
15.2	0.03594			15.2	0.10624
15.3	0.20762			15.3	-0.12793
15.4	0.30708			15.4	0.06225
15.5	-0.63359			15.5	-0.12376
15.6	0.06298			15.6	0.07323
15.7	0.53944			15.7	0.10616
15.8	0.4825			15.8	-0.07795
15.9	-0.49577			15.9	-0.02821
16	0.000755932			16	0.09402
16.1	-0.26004			16.1	0.03504
16.2	0.60079			16.2	0.07136
16.3	0.07605			16.3	-0.06942
16.4	0.47217			16.4	0.02478
16.5	-0.07345			16.5	0.02228
16.6	0.30234			16.6	0.05486
16.7	0.54397			16.7	0.03842
16.8	-0.62072			16.8	-0.061
16.9	0.23316			16.9	0.00458
17	-0.06514			17	-0.00604
17.1	0.12241			17.1	-0.08504
17.2	-0.92048			17.2	0.24371
17.3	0.61673			17.3	-0.12534
17.4	-0.51868			17.4	-0.2238
17.5	0.16713			17.5	-0.06403
17.6	-0.50904			17.6	0.0903
17.7	-0.15603			17.7	-0.01907
17.8	-0.06357			17.8	-0.13536
17.9	-0.25563			17.9	0.01579
18	0.85675			18	-0.06665
18.1	0.18284			18.1	0.14617
18.2	-0.39848			18.2	-0.07661
18.3	0.07832			18.3	-0.14647
18.4	-0.09029			18.4	0.16192
18.5	-0.23969			18.5	-0.01108
18.6	0.00378			18.6	-0.01786
18.7	0.39015			18.7	0.05041
18.8	0.45753			18.8	0.13058
18.9	0.17421			18.9	-0.07425
19	0.01826			19	0.04957
19.1	0.61851			19.1	0.0163
19.2	-0.36293			19.2	-0.02933
19.3	-1.182			19.3	-0.02662
19.4	0.8725			19.4	-0.13396
19.5	-0.12404			19.5	-0.00831
19.6	-0.10678			19.6	0.1291
19.7	0.05211			19.7	-0.13214
19.8	-0.05973			19.8	0.1257
19.9	-0.01118			19.9	0.3058
20	0.89779			20	-0.08463
20.1	-0.58779			20.1	-0.11966
20.2	-1.36411			20.2	-0.00382
20.3	-0.54621			20.3	0.02102
20.4	0.39908			20.4	-0.00708
20.5	-0.23168			20.5	-0.05451
20.6	1.07431			20.6	-0.05428
20.7	0.89227			20.7	0.0097
20.8	-0.01626			20.8	0.13475
20.9	0.19257			20.9	-0.04378
21	0.00256			21	-0.12458
21.1	-0.27069			21.1	0.07603
21.2	-0.11944			21.2	0.17349
21.3	0.2208			21.3	-0.09234
21.4	-0.45391			21.4	-0.01367
21.5	0.55367			21.5	0.03366
21.6	0.11086			21.6	-0.00736
21.7	-1.02159			21.7	-0.03997
21.8	0.36986			21.8	-0.05056
21.9	0.21742			21.9	-0.1453
22	0.26635			22	-0.0643
22.1	-0.19488			22.1	0.08972
22.2	0.29289			22.2	0.10144
22.3	-0.34499			22.3	0.14076
22.4	-0.3278			22.4	-0.02485
22.5	-0.18015			22.5	-0.01839
22.6	-0.06609			22.6	-0.01346
22.7	0.15211			22.7	0.06531
22.8	-0.02098			22.8	-0.05456
22.9	0.84173			22.9	0.04852
23	-1.42981			23	-0.00472
23.1	-0.13447			23.1	-0.03623
23.2	0.17628			23.2	0.05026
23.3	0.99922			23.3	-0.01701
23.4	0.15879			23.4	0.05152
23.5	-0.46188			23.5	-0.15255
23.6	0.28474			23.6	-0.08284
23.7	0.55766			23.7	-0.01462
23.8	-0.06107			23.8	0.08033
23.9	-0.21205			23.9	0.0899
24	0.05361			24	0.09179
24.1	0.19423			24.1	-0.08658
24.2	0.26978			24.2	0.17192
24.3	-0.42964			24.3	-0.15721
24.4	-0.32007			24.4	0.04589
24.5	0.38473			24.5	-0.06991
24.6	0.2093			24.6	0.11242
24.7	0.41949			24.7	0.05671
24.8	-0.15892			24.8	-0.0854
24.9	-0.24064			24.9	-0.04882
25	-0.04225			25	-0.14256
25.1	0.41124			25.1	0.00853
25.2	-0.30568			25.2	-0.06646
25.3	0.10482			25.3	0.02598
25.4	0.14224			25.4	0.08937
25.5	0.16625			25.5	-0.02476
25.6	0.0637			25.6	-0.01484
25.7	0.02064			25.7	-0.05795
25.8	-0.21498			25.8	0.03985
25.9	0.09875			25.9	0.08003
26	-0.07832			26	0.00194
26.1	-0.37617			26.1	-0.10817
26.2	0.2606			26.2	0.09902
26.3	0.2489			26.3	-0.03676
26.4	0.13084			26.4	0.09269
26.5	-0.53978			26.5	-0.03727
26.6	-0.00693			26.6	-0.08767
26.7	-0.35412			26.7	0.08579
26.8	0.67395			26.8	-0.06548
26.9	0.44879			26.9	-0.02711
27	-0.2921			27	-0.01982
27.1	-0.02236			27.1	0.10103
27.2	-0.17382			27.2	-0.11995
27.3	0.06526			27.3	-0.01185
27.4	0.02775			27.4	0.11314
27.5	-0.21124			27.5	-0.13288
27.6	0.27854			27.6	-0.02584
27.7	0.06812			27.7	0.02279
27.8	0.1369			27.8	0.05585
27.9	-0.20073			27.9	-0.07046
28	0.05281			28	0.05806
28.1	0.24774			28.1	-0.03873
28.2	0.10813			28.2	-0.05623
28.3	-0.14865			28.3	-0.10919
28.4	-0.02			28.4	0.03548
28.5	0.17919			28.5	-0.01633
28.6	-0.17341			28.6	-0.07164
28.7	0.09624			28.7	0.07406
28.8	0.30028			28.8	-0.09977
28.9	-0.60027			28.9	0.05143
29	0.21374			29	0.10155
29.1	-0.02595			29.1	-0.10176
29.2	-0.09424			29.2	0.08459
29.3	-0.04124			29.3	-0.11439
29.4	-0.07597			29.4	0.0809
29.5	-0.06775			29.5	-0.15905
29.6	-0.00258			29.6	-0.0105
29.7	-0.08282			29.7	0.01333
29.8	0.28102			29.8	0.03371
29.9	-0.18239			29.9	0.02018
30	-0.13752			30	0.01341
30.1	0.02653			30.1	-0.000898475
30.2	-0.18932			30.2	-0.0065
30.3	0.31639			30.3	0.06657
30.4	0.13515			30.4	-0.03713
30.5	-0.00887			30.5	-0.06441
30.6	0.08836			30.6	-0.01409
30.7	-0.36944			30.7	0.13313
30.8	-0.09652			30.8	-0.0036
30.9	0.23069			30.9	-0.10715
31	-0.05044			31	-0.01195
31.1	-0.12157			31.1	-0.00587
31.2	-0.27061			31.2	-0.07962
31.3	-0.06732			31.3	-0.06417
31.4	0.06981			31.4	0.10546
31.5	-0.55232			31.5	-0.07089
31.6	-0.06883			31.6	-0.04415
31.7	0.02109			31.7	-0.00759
31.8	-0.27141			31.8	-0.08266
31.9	-0.0179			31.9	-0.22474
32	0.36411			32	0.08013
32.1	-0.06723			32.1	-0.12825
32.2	-0.0688			32.2	-0.1897
32.3	-0.09313			32.3	0.1322
32.4	-0.01486			32.4	-0.13213
32.5	0.23031			32.5	-0.03066
32.6	0.23451			32.6	-0.11171
32.7	-0.2123			32.7	-0.11015
32.8	-0.18542			32.8	-0.22662
32.9	0.12057			32.9	-0.00765
33	-0.23463			33	-0.06373
33.1	0.10692			33.1	0.02586
33.2	-0.34075			33.2	0.0996
33.3	0.43911			33.3	-0.10042
33.4	0.05147			33.4	-0.000477626
33.5	-0.19468			33.5	0.09345
33.6	0.03304			33.6	-0.0869
33.7	-0.01138			33.7	0.13267
33.8	0.12283			33.8	-0.08844
33.9	0.11753			33.9	-0.13133
34	-0.31696			34	0.10136
34.1	0.11687			34.1	-0.07075
34.2	0.15998			34.2	0.04284
34.3	0.05568			34.3	0.03985
34.4	0.26659			34.4	0.03352
34.5	-0.61535			34.5	-0.20994
34.6	0.21598			34.6	0.10532
34.7	0.00213			34.7	-0.06368
34.8	0.08927			34.8	-0.000681623
34.9	-0.25974			34.9	-0.04123
35	0.03915			35	-0.02098
35.1	-0.19196			35.1	0.12542
35.2	-0.05323			35.2	-0.05434
35.3	0.09215			35.3	-0.08109
35.4	0.25698			35.4	-0.24001
35.5	-0.07565			35.5	0.03473
35.6	-0.01997			35.6	-0.00503
35.7	0.05345			35.7	0.04623
35.8	0.02227			35.8	-0.08619
35.9	-0.33839			35.9	0.21323
36	-0.25801			36	0.09244
36.1	-0.02434			36.1	-0.02937
36.2	0.17937			36.2	-0.03781
36.3	-0.29488			36.3	-0.0316
36.4	0.00262			36.4	-0.03587
36.5	-0.23224			36.5	-0.04579
36.6	0.05314			36.6	-0.01864
36.7	0.11211			36.7	0.09302
36.8	0.05104			36.8	0.00211
36.9	-0.13947			36.9	-0.18575
37	-0.40231			37	-0.0498
37.1	0.37687			37.1	-0.10909
37.2	-0.16246			37.2	-0.123
37.3	-0.08869			37.3	-0.1625
37.4	0.1874			37.4	-0.07784
37.5	-0.13243			37.5	-0.07122
37.6	-0.10538			37.6	-0.05625
37.7	0.02713			37.7	-0.005
37.8	0.08548			37.8	-0.07315
37.9	0.11551			37.9	-0.08159
38	-0.27204			38	-0.03558
38.1	-0.23923			38.1	0.00883
38.2	0.4373			38.2	-0.21178
38.3	-0.08408			38.3	0.00666
38.4	-0.08678			38.4	-0.00417
38.5	0.03746			38.5	0.02744
38.6	-0.06189			38.6	-0.06852
38.7	-0.21277			38.7	-0.06048
38.8	-0.0057			38.8	0.08401
38.9	0.04223			38.9	0.09559
39	-0.2277			39	0.01541
39.1	0.23272			39.1	-0.00168
39.2	-0.13091			39.2	0.09771
39.3	-0.15757			39.3	-0.09764
39.4	0.09632			39.4	0.26548
39.5	-0.08044			39.5	0.05535
39.6	-0.39932			39.6	-0.02086
39.7	-0.13112			39.7	0.1295
39.8	0.72906			39.8	0.0685
39.9	-0.16067			39.9	-0.06424
40	0.09553			40	-0.07677
40.1	0.00343			40.1	-0.09047
40.2	0.03993			40.2	0.03929
40.3	-0.12953			40.3	-0.01674
40.4	-0.00627			40.4	-0.19624
40.5	-0.17135			40.5	-0.03334
40.6	-0.10154			40.6	-0.10117
40.7	0.00467			40.7	0.04818
40.8	-0.06861			40.8	-0.04522
40.9	-0.08605			40.9	-0.10121
41	0.04356			41	-0.1232
41.1	0.08467			41.1	-0.00879
41.2	0.1016			41.2	-0.05717
41.3	0.09769			41.3	0.03865
41.4	0.21509			41.4	-0.10679
41.5	-0.22119			41.5	-0.05214
41.6	-0.03007			41.6	0.04799
41.7	0.19635			41.7	0.00543
41.8	-0.043			41.8	0.00711
41.9	-0.17331			41.9	0.04761
42	0.11645			42	-0.000804947
42.1	-0.21067			42.1	-0.00376
42.2	-0.17102			42.2	0.02261
42.3	0.26974			42.3	-0.14213
42.4	0.14221			42.4	-0.08786
42.5	0.15414			42.5	-0.08143
42.6	0.14322			42.6	0.0906
42.7	-0.14741			42.7	-0.29385
42.8	-0.1354			42.8	0.05982
42.9	0.03605			42.9	-0.00467
43	0.05648			43	-0.08952
43.1	0.12597			43.1	-0.08044
43.2	0.08133			43.2	0.009
43.3	-0.34439			43.3	-0.03653
43.4	0.14873			43.4	0.07968
43.5	-0.05273			43.5	-0.03435
43.6	-0.01665			43.6	-0.05366
43.7	-0.14955			43.7	0.13338
43.8	-0.25994			43.8	-0.06971
43.9	0.20282			43.9	0.04756
44	0.12321			44	-0.0937
44.1	0.22367			44.1	0.04987
44.2	-0.09345			44.2	-0.03281
44.3	-0.29075			44.3	0.05108
44.4	-0.35753			44.4	-0.11127
44.5	0.48638			44.5	0.01279
44.6	0.22235			44.6	0.00233
44.7	-0.21015			44.7	0.02319
44.8	-0.08562			44.8	-0.0603
44.9	0.14497			44.9	-0.02844
45	-0.07255			45	-0.10064
45.1	0.15956			45.1	0.01996
45.2	-0.11259			45.2	-0.03912
45.3	-0.0041			45.3	-0.08643
45.4	0.12857			45.4	-0.01522
45.5	-0.04477			45.5	-0.02525
45.6	0.000752976			45.6	-0.05685
45.7	-0.03053			45.7	-0.05595
45.8	-0.00836			45.8	-0.00929
45.9	0.20075			45.9	-0.06116
46	-0.0403			46	-0.07967
46.1	-0.09997			46.1	0.06535
46.2	-0.09151			46.2	-0.1772
46.3	-0.04363			46.3	-0.06438
46.4	0.21366			46.4	0.0432
46.5	-0.06103			46.5	-0.06132
46.6	-0.18965			46.6	0.04504
46.7	0.02381			46.7	-0.03049
46.8	-0.032			46.8	0.02242
46.9	-0.06906			46.9	-0.07572
47	0.14769			47	0.0039
47.1	0.00226			47.1	0.02413
47.2	0.02525			47.2	-0.05031
47.3	0.2469			47.3	-0.03885
47.4	-0.17011			47.4	-0.01215
47.5	-0.06241			47.5	0.07434
47.6	-0.14141			47.6	-0.11152
47.7	0.14316			47.7	0.00225
47.8	0.17411			47.8	0.0467
47.9	0.07577			47.9	-0.04762
48	-0.10006			48	0.11582
48.1	-0.07042			48.1	-0.16975
48.2	0.01875			48.2	-0.08958
48.3	0.03366			48.3	-0.03092
48.4	0.20337			48.4	-0.09902
48.5	0.26922			48.5	-0.00856
48.6	-0.01203			48.6	-0.09477
48.7	0.02314			48.7	-0.05932
48.8	-0.27253			48.8	0.01821
48.9	0.11689			48.9	-0.04214
49	-0.29565			49	-0.10255
49.1	0.03444			49.1	-0.07358
49.2	0.01265			49.2	0.10037
49.3	-0.17869			49.3	-0.02489
49.4	0.04234			49.4	0.08987
49.5	-0.2734			49.5	-0.06353
49.6	-0.23186			49.6	0.01064
49.7	0.45823			49.7	-0.04085
49.8	-0.13343			49.8	-0.02646
49.9	0.05683			49.9	0.02298
50	-0.13583			50	-0.01838
50.1	-0.01119			50.1	0.15754
50.2	0.01912			50.2	-0.1341
50.3	0.11845			50.3	-0.04654
50.4	-0.02549			50.4	0.10191
50.5	0.10928			50.5	-0.15237
50.6	-0.0649			50.6	0.08209
50.7	-0.19869			50.7	0.13402
50.8	0.28132			50.8	-0.08142
50.9	0.21552			50.9	-0.061
51	-0.11858			51	0.09694
51.1	0.20901			51.1	-0.03101
51.2	-0.01746			51.2	0.02707
51.3	0.0167			51.3	0.09137
51.4	-0.09672			51.4	-0.06252
51.5	-0.28993			51.5	-0.08672
51.6	0.00569			51.6	0.06727
51.7	-0.15773			51.7	0.0094
51.8	0.35113			51.8	-0.03463
51.9	0.07827			51.9	0.03975
52	-0.28104			52	-0.07404
52.1	0.03503			52.1	0.0605
52.2	0.20962			52.2	0.01564
52.3	0.02875			52.3	-0.11639
52.4	0.00251			52.4	0.00965
52.5	0.02482			52.5	-0.05526
52.6	-0.22447			52.6	-0.0774
52.7	-0.40044			52.7	0.00367
52.8	0.37602			52.8	-0.06371
52.9	-0.16673			52.9	-0.07795
53	-0.00785			53	0.00674
53.1	-0.21336			53.1	-0.04962
53.2	-0.21581			53.2	-0.0683
53.3	0.4949			53.3	-0.13359
53.4	0.06227			53.4	0.03109
53.5	0.03387			53.5	-0.10807
53.6	0.18885			53.6	0.15349
53.7	-0.05319			53.7	-0.05541
53.8	0.0196			53.8	-0.03841
53.9	-0.07008			53.9	-0.01339
54	0.0221			54	0.06257
54.1	-0.03725			54.1	0.07588
54.2	-0.26044			54.2	-0.02321
54.3	0.23216			54.3	0.02739
54.4	0.32121			54.4	0.06148
54.5	0.06121			54.5	0.09138
54.6	-0.16163			54.6	0.06079
54.7	-0.15802			54.7	0.06266
54.8	-0.15041			54.8	0.03581
54.9	0.00401			54.9	0.01286
55	0.27365			55	-0.07069
55.1	-0.26103			55.1	-0.00878
55.2	0.04114			55.2	0.03842
55.3	0.32044			55.3	0.03601
55.4	0.27628			55.4	0.03819
55.5	-0.10764			55.5	0.08219
55.6	0.07441			55.6	0.03094
55.7	-0.2104			55.7	-0.05727
55.8	0.01368			55.8	0.07731
55.9	-0.29331			55.9	-0.04172
56	0.4595			56	-0.01005
56.1	-0.07086			56.1	0.03836
56.2	-0.17706			56.2	-0.04506
56.3	0.06822			56.3	0.07161
56.4	-0.09682			56.4	0.06502
56.5	-0.01585			56.5	-0.10681
56.6	-0.45181			56.6	-0.09383
56.7	0.14316			56.7	0.07465
56.8	0.09701			56.8	-0.13501
56.9	0.00427			56.9	-0.04498
57	-0.0164			57	-0.02452
57.1	-0.08696			57.1	0.03881
57.2	0.0832			57.2	-0.05028
57.3	-0.25281			57.3	0.01022
57.4	0.11572			57.4	0.0154
57.5	-0.06898			57.5	0.02865
57.6	0.32636			57.6	0.01823
57.7	0.0832			57.7	0.12613
57.8	-0.04316			57.8	0.07719
57.9	-0.2945			57.9	-0.07483
58	-0.1249			58	0.04959
58.1	0.17955			58.1	-0.06253
58.2	-0.16954			58.2	0.15278
58.3	-0.08166			58.3	0.04571
58.4	-0.22545			58.4	0.0483
58.5	0.02454			58.5	-0.11387
58.6	-0.05074			58.6	0.07478
58.7	0.28709			58.7	-0.00138
58.8	-0.07679			58.8	0.03001
58.9	-0.20897			58.9	-0.0802
59	0.10776			59	-0.05082
59.1	0.2606			59.1	0.08312
59.2	0.26898			59.2	-0.11479
59.3	-0.02494			59.3	-0.05827
59.4	-0.1027			59.4	0.09671
59.5	0.10522			59.5	0.08345
59.6	-0.15319			59.6	-0.0319
59.7	-0.12325			59.7	-0.13966
59.8	0.15133			59.8	0.14979
59.9	-0.14465			59.9	0.09048
60	-0.03513			60	-0.06627
60.1	-0.06939			60.1	-0.0586
60.2	0.27065			60.2	0.00158
60.3	0.00995			60.3	-0.02124
60.4	-0.18142			60.4	0.02893
60.5	-0.09751			60.5	-0.05963
60.6	-0.28821			60.6	-0.02109
60.7	0.03484			60.7	0.00171
60.8	-0.26045			60.8	-0.06109
60.9	0.26344			60.9	0.11472
61	0.02063			61	-0.00342
61.1	-0.02886			61.1	0.02834
61.2	0.1015			61.2	0.16269
61.3	0.01249			61.3	0.01956
61.4	0.41528			61.4	0.08673
61.5	-0.06401			61.5	0.00534
61.6	-0.02832			61.6	0.05158
61.7	0.02447			61.7	0.10693
61.8	0.10364			61.8	-0.09367
61.9	0.07747			61.9	0.06396
62	-0.09369			62	-0.05947
62.1	0.44304			62.1	0.10728
62.2	-0.01537			62.2	0.02121
62.3	0.02578			62.3	0.10372
62.4	0.0121			62.4	-0.11594
62.5	-0.05064			62.5	0.13558
62.6	-0.03005			62.6	0.01971
62.7	0.0754			62.7	-0.0992
62.8	-0.07087			62.8	-0.01897
62.9	-0.11082			62.9	-0.0732
63	0.00394			63	-0.03994
63.1	-0.07912			63.1	-0.02831
63.2	0.11367			63.2	-0.04282
63.3	0.12203			63.3	-0.10364
63.4	-0.02939			63.4	0.07733
63.5	-0.06261			63.5	-0.03455
63.6	-0.09041			63.6	-0.03256
63.7	0.05182			63.7	-0.11592
63.8	0.11791			63.8	0.08199
63.9	-0.11137			63.9	0.03354
64	0.10398			64	-0.09031
64.1	-0.18161			64.1	-0.08424
64.2	-0.03754			64.2	-0.16217
64.3	0.29752			64.3	0.05933
64.4	0.21871			64.4	0.00539
64.5	-0.04589			64.5	-0.17133
64.6	-0.0849			64.6	0.03721
64.7	0.12868			64.7	-0.04705
64.8	-0.0224			64.8	-0.16826
64.9	-0.2442			64.9	-0.05271
65	0.14986			65	0.1006
65.1	0.12136			65.1	-0.00301
65.2	0.00185			65.2	-0.14424
65.3	-0.1397			65.3	0.07043
65.4	0.10939			65.4	0.03287
65.5	-0.2457			65.5	0.0264
65.6	0.31889			65.6	-0.05521
65.7	-0.07513			65.7	0.00301
65.8	0.04429			65.8	-0.02612
65.9	-0.08983			65.9	0.01958
66	-0.17505			66	-0.029
66.1	0.1297			66.1	-0.04156
66.2	-1.04476			66.2	-0.01145
66.3	0.5688			66.3	0.05824
66.4	0.38095			66.4	-0.01505
66.5	0.237			66.5	0.03941
66.6	-0.10768			66.6	-0.07023
66.7	0.0723			66.7	-0.0386
66.8	0.192			66.8	0.08375
66.9	-0.19124			66.9	-0.03004
67	0.06401			67	0.07273
67.1	0.01163			67.1	-0.0349
67.2	-0.12548			67.2	0.02828
67.3	-0.15558			67.3	0.01323
67.4	0.40501			67.4	0.07108
67.5	0.0243			67.5	0.00983
67.6	-0.45972			67.6	-0.06133
67.7	-0.71392			67.7	0.09437
67.8	0.79965			67.8	0.11474
67.9	0.48453			67.9	0.00519
68	0.33309			68	-0.14943
68.1	-0.04288			68.1	-0.03631
68.2	-0.16213			68.2	0.03729
68.3	-0.25481			68.3	-0.01134
68.4	0.50382			68.4	-0.13047
68.5	-0.11739			68.5	-0.07917
68.6	-0.25438			68.6	0.1453
68.7	-0.13146			68.7	0.09902
68.8	-0.213			68.8	0.02629
68.9	0.27732			68.9	0.03037
69	-0.07301			69	0.08893
69.1	0.26672			69.1	-0.07778
69.2	-0.35468			69.2	0.02671
69.3	-0.00211			69.3	-0.03254
69.4	-0.02613			69.4	0.01896
69.5	-0.10907			69.5	-0.10159
69.6	-0.1873			69.6	0.04635
69.7	-0.06636			69.7	0.0469
69.8	0.08199			69.8	0.07942
69.9	-0.06435			69.9	-0.03742
70	-0.20412			70	0.04937
70.1	-0.02313			70.1	0.04309
70.2	0.43962			70.2	0.032
70.3	-0.28138			70.3	-0.02477
70.4	-0.45276			70.4	0.05087
70.5	0.6052			70.5	0.16586
70.6	-0.43437			70.6	0.03662
70.7	-1.09218			70.7	-0.027
70.8	0.77141			70.8	0.09303
70.9	0.09348			70.9	-0.000131828
71	-0.09139			71	0.04477
71.1	0.25334			71.1	-0.04226
71.2	-0.19568			71.2	-0.07123
71.3	-0.1533			71.3	-0.00883
71.4	0.09564			71.4	-0.01883
71.5	0.20802			71.5	0.1006
71.6	0.05117			71.6	0.10143
71.7	-0.01497			71.7	-0.15949
71.8	0.06508			71.8	-0.0542
71.9	0.10315			71.9	-0.04924
72	0.10443			72	0.16822
72.1	-0.02851			72.1	-0.05964
72.2	0.05165			72.2	0.05542
72.3	-0.14843			72.3	0.03943
72.4	0.27911			72.4	0.11039
72.5	-0.00235			72.5	0.06234
72.6	-0.07161			72.6	0.06026
72.7	-0.00999			72.7	-0.09329
72.8	0.28395			72.8	0.20003
72.9	0.0633			72.9	-0.02812
73	-0.10722			73	0.0211
73.1	0.08466			73.1	0.03203
73.2	-0.14663			73.2	0.04118
73.3	0.05735			73.3	-0.07559
73.4	0.04753			73.4	-0.02679
73.5	0.07046			73.5	0.13456
73.6	-0.12237			73.6	-0.07813
73.7	0.12313			73.7	0.05839
73.8	0.2798			73.8	0.05776
73.9	-0.05175			73.9	0.13035
74	-0.05223			74	0.05355
74.1	0.1594			74.1	0.05923
74.2	0.16202			74.2	0.03056
74.3	-0.13566			74.3	0.09173
74.4	-0.42077			74.4	0.06566
74.5	-0.88991			74.5	0.07709
74.6	0.29188			74.6	0.16009
74.7	0.47355			74.7	-0.13265
74.8	0.43544			74.8	-0.1046
74.9	-0.19205			74.9	-0.05123
75	-0.03623			75	0.08717
75.1	0.09051			75.1	-0.02975
75.2	0.06595			75.2	-0.00699
75.3	0.24817			75.3	-0.000998163
75.4	-0.4026			75.4	0.18836
75.5	-0.29606			75.5	0.02154
75.6	0.24671			75.6	-0.06266
75.7	-0.07911			75.7	0.00273
75.8	-0.02776			75.8	-0.05437
75.9	-0.40539			75.9	0.02511
76	0.14401			76	0.03898
76.1	0.11339			76.1	0.12798
76.2	-0.13419			76.2	0.08492
76.3	0.26847			76.3	0.10559
76.4	0.07403			76.4	0.04461
76.5	-0.33109			76.5	0.10005
76.6	0.04404			76.6	-0.02732
76.7	0.27662			76.7	0.17346
76.8	-0.00185			76.8	0.04816
76.9	-0.10151			76.9	0.02556
77	-0.06915			77	0.16663
77.1	0.02319			77.1	0.07309
77.2	-0.33986			77.2	0.17249
77.3	-0.46022			77.3	0.01644
77.4	-0.14975			77.4	0.11477
77.5	0.08584			77.5	-0.05882
77.6	0.40045			77.6	0.12341
77.7	0.64948			77.7	-0.05879
77.8	-0.47203			77.8	0.10849
77.9	-0.10525			77.9	-0.02465
78	0.20902			78	0.00621
78.1	0.14418			78.1	-0.02532
78.2	-0.12422			78.2	-0.12827
78.3	0.05387			78.3	-0.13303
78.4	0.1174			78.4	0.05968
78.5	0.60361			78.5	-0.00276
78.6	-0.012			78.6	-0.02324
78.7	0.17385			78.7	0.0775
78.8	-1.05157			78.8	-0.00836
78.9	0.5685			78.9	-0.0909
79	-0.08574			79	0.11901
79.1	0.12822			79.1	0.1465
79.2	0.07657			79.2	0.12663
79.3	-0.01797			79.3	-0.04144
79.4	-0.15575			79.4	-0.05176
79.5	0.20376			79.5	0.05075
79.6	-0.60786			79.6	-0.00953
79.7	0.14857			79.7	0.00162
79.8	0.45363			79.8	-0.13447
79.9	-0.31745			79.9	0.22223
80	0.44048			80	0.07376
80.1	0.09924			80.1	0.04462
80.2	-0.07355			80.2	0.0424
80.3	-0.14078			80.3	-0.01524
80.4	-0.04539			80.4	0.08342
80.5	-0.00666			80.5	-0.00556
80.6	0.07071			80.6	0.12068
80.7	-0.20591			80.7	-0.06751
80.8	-0.01238			80.8	0.12896
80.9	-0.01811			80.9	0.11893
81	0.13128			81	0.0338
81.1	0.1323			81.1	-0.07609
81.2	0.14583			81.2	-0.0547
81.3	-0.16356			81.3	0.01556
81.4	-0.00523			81.4	0.14775
81.5	0.16465			81.5	0.07576
81.6	-0.03534			81.6	-0.10971
81.7	-0.02544			81.7	-0.06473
81.8	0.34899			81.8	-0.12982
81.9	-0.12973			81.9	0.05371
82	-0.06493			82	0.01943
82.1	0.01972			82.1	0.14957
82.2	-0.02437			82.2	0.06527
82.3	0.12473			82.3	0.08003
82.4	0.00991			82.4	-0.00913
82.5	-0.00839			82.5	0.10375
82.6	0.09868			82.6	0.00423
82.7	-0.04833			82.7	-0.04466
82.8	-0.32796			82.8	-0.06434
82.9	0.07912			82.9	-0.01294
83	-0.21768			83	-0.1388
83.1	0.08289			83.1	0.27194
83.2	-0.16833			83.2	-0.07916
83.3	-0.0295			83.3	-0.04123
83.4	0.0424			83.4	-0.13569
83.5	0.2013			83.5	-0.06856
83.6	0.1329			83.6	0.17612
83.7	0.14782			83.7	-0.11994
83.8	0.00169			83.8	0.1134
83.9	0.01661			83.9	-0.06291
84	0.31318			84	0.08893
84.1	-0.17072			84.1	0.00947
84.2	0.26035			84.2	0.01983
84.3	0.20407			84.3	-0.02031
84.4	-0.17471			84.4	0.03346
84.5	0.12595			84.5	-0.13894
84.6	-0.18934			84.6	0.00544
84.7	-0.15052			84.7	-0.000272251
84.8	0.05632			84.8	0.02008
84.9	0.14422			84.9	0.15077
85	0.18185			85	0.05449
85.1	-0.13912			85.1	0.12321
85.2	-0.04528			85.2	-0.09974
85.3	-0.16554			85.3	0.09858
85.4	0.48251			85.4	-0.094
85.5	-0.16078			85.5	0.02293
85.6	-0.12282			85.6	-0.0449
85.7	0.01958			85.7	-0.02688
85.8	0.14152			85.8	0.17789
85.9	0.03155			85.9	0.0557
86	0.03105			86	0.0216
86.1	0.10533			86.1	0.12363
86.2	-0.18191			86.2	0.00698
86.3	0.0208			86.3	0.01815
86.4	-0.20213			86.4	0.07035
86.5	0.01225			86.5	0.00911
86.6	0.02349			86.6	0.06149
86.7	-0.01787			86.7	-0.0423
86.8	-0.19293			86.8	-0.08791
86.9	-0.05333			86.9	-0.07661
87	-0.07876			87	0.18309
87.1	0.0291			87.1	0.12163
87.2	-0.44181			87.2	-0.02567
87.3	0.00921			87.3	-0.1024
87.4	0.0207			87.4	0.1302
87.5	-0.12027			87.5	0.0057
87.6	0.32948			87.6	0.06943
87.7	0.16341			87.7	-0.09805
87.8	-0.16993			87.8	-0.02347
87.9	0.16221			87.9	0.06939
88	-0.08419			88	0.05034
88.1	-0.04448			88.1	0.09237
88.2	-0.03616			88.2	0.08048
88.3	0.12074			88.3	-0.20307
88.4	0.10374			88.4	-0.03261
88.5	-0.0772			88.5	0.05006
88.6	-0.05044			88.6	0.01532
88.7	-0.11876			88.7	0.09842
88.8	0.12902			88.8	-0.16441
88.9	0.1162			88.9	0.08654
89	0.14769			89	-0.14988
89.1	0.08554			89.1	-0.02607
89.2	0.05071			89.2	0.10472
89.3	-0.11015			89.3	0.06071
89.4	0.03903			89.4	0.00591
89.5	0.03232			89.5	-0.06202
89.6	0.03318			89.6	0.08161
89.7	-0.10156			89.7	-0.04315
89.8	-0.06757			89.8	0.08851
89.9	-0.10529			89.9	-0.01471
90	-0.11459			90	-0.05793
90.1	0.10263			90.1	0.15016
90.2	0.1986			90.2	0.02897
90.3	0.00332			90.3	-0.05807
90.4	-0.0601			90.4	0.09483
90.5	-0.0655			90.5	-0.055
90.6	0.2059			90.6	-0.02243
90.7	-0.07605			90.7	-0.06795
90.8	-0.09299			90.8	-0.000687494
90.9	0.07181			90.9	-0.11584
91	-0.00204			91	0.01346
91.1	-0.10426			91.1	0.14894
91.2	0.00645			91.2	0.04025
91.3	0.13003			91.3	-0.01789
91.4	-0.18998			91.4	0.00323
91.5	-0.0622			91.5	-0.21806
91.6	-0.1353			91.6	0.02616
91.7	-0.14535			91.7	0.05193
91.8	0.15441			91.8	0.12993
91.9	-0.09654			91.9	0.04521
92	-0.03698			92	-0.04892
92.1	0.17521			92.1	-0.05777
92.2	0.12603			92.2	0.06513
92.3	-0.13349			92.3	0.11454
92.4	-0.14677			92.4	-0.02465
92.5	0.08788			92.5	-0.16065
92.6	0.12382			92.6	0.07379
92.7	-0.08909			92.7	-0.09826
92.8	-0.17473			92.8	-0.07132
92.9	0.08386			92.9	-0.03042
93	0.05301			93	-0.1604
93.1	-0.32986			93.1	-0.06325
93.2	0.09299			93.2	0.00843
93.3	-0.11865			93.3	-0.00116
93.4	0.02017			93.4	-0.02637
93.5	0.30817			93.5	0.00233
93.6	0.17467			93.6	-0.02863
93.7	-0.12597			93.7	-0.16072
93.8	-0.19077			93.8	-0.00328
93.9	-0.24044			93.9	0.03555
94	0.18237			94	-0.08039
94.1	0.11618			94.1	-0.09084
94.2	-0.07045			94.2	-0.05521
94.3	0.02266			94.3	-0.074
94.4	0.02157			94.4	0.08895
94.5	-0.00431			94.5	-0.02954
94.6	0.09156			94.6	-0.02026
94.7	-0.08225			94.7	-0.04187
94.8	-0.11108			94.8	0.02898
94.9	0.19579			94.9	0.03813
95	-0.26463			95	0.06449
95.1	0.21131			95.1	-0.10337
95.2	-0.37506			95.2	0.05689
95.3	0.36635			95.3	-0.00266
95.4	0.01447			95.4	-0.11191
95.5	0.04046			95.5	-0.0631
95.6	-0.13256			95.6	-0.0427
95.7	0.02038			95.7	0.02669
95.8	0.04609			95.8	0.11503
95.9	0.04502			95.9	-0.06564
96	-0.18171			96	0.0863
96.1	-0.00735			96.1	-0.03757
96.2	0.00608			96.2	-0.01268
96.3	-0.04274			96.3	-0.06385
96.4	-0.01925			96.4	0.07251
96.5	0.00574			96.5	-0.00423
96.6	-0.12986			96.6	-0.17225
96.7	-0.07687			96.7	0.24582
96.8	0.35916			96.8	-0.06254
96.9	-0.02646			96.9	0.09672
97	-0.05147			97	-0.05471
97.1	-0.28544			97.1	-0.05741
97.2	-0.05003			97.2	-0.0755
97.3	0.28133			97.3	-0.18938
97.4	0.04502			97.4	-0.04017
97.5	-0.36626			97.5	-0.12035
97.6	0.05414			97.6	0.10152
97.7	-0.14308			97.7	0.12509
97.8	0.24959			97.8	-0.0219
97.9	-0.23277			97.9	-0.05868
98	-0.44693			98	0.00224
98.1	0.21318			98.1	-0.07352
98.2	-0.13896			98.2	0.06006
98.3	-0.28704			98.3	0.01489
98.4	0.20863			98.4	0.03447
98.5	-0.29667			98.5	-0.10602
98.6	0.33067			98.6	-0.10503
98.7	0.32445			98.7	0.05253
98.8	-0.51643			98.8	0.08239
98.9	0.60068			98.9	0.08524
99	0.22255			99	-0.09944
99.1	-0.04517			99.1	0.00754
99.2	-0.2549			99.2	0.01542
99.3	-0.48302			99.3	-0.09237
99.4	-0.2979			99.4	-0.03231
99.5	0.57815			99.5	0.03435
99.6	-0.52902			99.6	0.03993
99.7	0.62813			99.7	0.06448
99.8	0.35215			99.8	-0.19758
99.9	0.34063			99.9	0.1202
100	0.14484			100	-0.00679
100.1	-0.15084			100.1	0.00856
100.2	0.00972			100.2	-0.18414
100.3	0.19278			100.3	-0.02454
100.4	-0.48024			100.4	0.04209
100.5	0.3042			100.5	0.04232
100.6	-0.18746			100.6	-0.00326
100.7	0.15229			100.7	-0.02238
100.8	0.0454			100.8	-0.12151
100.9	0.00956			100.9	0.02588
101	0.01717			101	-0.00183
101.1	-0.15341			101.1	0.0797
101.2	-0.07919			101.2	0.08003
101.3	-0.0173			101.3	-0.12328
101.4	0.10925			101.4	0.0463
101.5	0.01073			101.5	0.03187
101.6	0.09593			101.6	0.10151
101.7	0.02376			101.7	-0.04134
101.8	0.13957			101.8	-0.07048
101.9	-0.30006			101.9	-0.00726
102	0.49125			102	0.00149
102.1	0.04847			102.1	-0.05301
102.2	-0.19509			102.2	0.024
102.3	0.39387			102.3	-0.01098
102.4	-0.17433			102.4	-0.00312
102.5	-0.06096			102.5	-0.06302
102.6	0.08185			102.6	-0.0275
102.7	0.03407			102.7	-0.06113
102.8	0.08875			102.8	-0.00846
102.9	-0.04906			102.9	-0.01604
103	-0.15357			103	0.1134
103.1	-0.21941			103.1	-0.06359
103.2	0.15892			103.2	-0.04927
103.3	0.01518			103.3	0.03465
103.4	-0.01408			103.4	-0.0337
103.5	-0.02527			103.5	0.11753
103.6	-0.06714			103.6	-0.11456
103.7	0.05425			103.7	0.04386
103.8	0.00755			103.8	0.09373
103.9	0.06082			103.9	-0.01836
104	-0.03097			104	-0.08607
104.1	0.09157			104.1	0.00156
104.2	0.06803			104.2	0.04279
104.3	-0.01045			104.3	-0.0932
104.4	-0.09043			104.4	0.02084
104.5	0.11864			104.5	0.02091
104.6	0.07268			104.6	-0.0245
104.7	-0.16084			104.7	0.07135
104.8	0.24515			104.8	-0.19544
104.9	-0.14143			104.9	0.00487
105	-0.22988			105	0.02521
105.1	0.21849			105.1	-0.01514
105.2	-0.09105			105.2	-0.10262
105.3	-0.12439			105.3	-0.01526
105.4	-0.1454			105.4	-0.04212
105.5	-0.00711			105.5	0.01539
105.6	0.1844			105.6	-0.0162
105.7	-0.01857			105.7	0.02727
105.8	-0.15279			105.8	-0.03597
105.9	-0.05105			105.9	0.02484
106	0.01295			106	-0.09559
106.1	0.0077			106.1	-0.06586
106.2	0.28059			106.2	0.01772
106.3	-0.06602			106.3	-0.01402
106.4	-0.10742			106.4	-0.11611
106.5	0.11803			106.5	-0.03971
106.6	-0.01595			106.6	0.04078
106.7	-0.0413			106.7	-0.01824
106.8	0.13279			106.8	-0.01703
106.9	0.06336			106.9	-0.07601
107	0.00153			107	-0.08959
107.1	0.07088			107.1	-0.18738
107.2	-0.05253			107.2	0.04017
107.3	-0.05369			107.3	-0.00698
107.4	-0.00289			107.4	-0.0759
107.5	0.12458			107.5	-0.00731
107.6	-0.32668			107.6	-0.03149
107.7	-0.23213			107.7	0.10115
107.8	0.35273			107.8	0.05883
107.9	-0.04157			107.9	-0.13271
108	0.04378			108	0.12365
108.1	-0.11051			108.1	-0.12626
108.2	-0.16321			108.2	-0.04114
108.3	-0.01786			108.3	-0.11836
108.4	-0.01912			108.4	-0.05993
108.5	-0.00643			108.5	-0.10285
108.6	-0.15502			108.6	-0.00020039
108.7	0.20807			108.7	-0.03473
108.8	-0.05584			108.8	0.02604
108.9	0.1517			108.9	-0.0374
109	0.02745			109	0.00915
109.1	0.15104			109.1	-0.02691
109.2	-0.11892			109.2	-0.04258
109.3	0.21223			109.3	-0.11064
109.4	0.04724			109.4	-0.03299
109.5	-0.08818			109.5	0.08919
109.6	-0.02819			109.6	-0.1556
109.7	0.11611			109.7	-0.01764
109.8	-0.06907			109.8	-0.04593
109.9	-0.10398			109.9	-0.11093
110	-0.00314			110	-0.04472
110.1	0.14662			110.1	0.03568
110.2	0.26714			110.2	0.05252
110.3	0.10424			110.3	-0.03949
110.4	-0.14283			110.4	-0.05635
110.5	-0.35108			110.5	-0.07611
110.6	-0.64589			110.6	0.04814
110.7	0.02977			110.7	-0.10302
110.8	0.21081			110.8	0.11784
110.9	0.08836			110.9	0.04983
111	0.02233			111	0.06222
111.1	0.05408			111.1	-0.09259
111.2	0.11545			111.2	-0.18712
111.3	0.12297			111.3	0.1209
111.4	-0.22775			111.4	-0.00491
111.5	-0.1598			111.5	-0.01467
111.6	-0.3314			111.6	-0.1039
111.7	0.25172			111.7	0.01651
111.8	-0.07126			111.8	-0.02421
111.9	-0.125			111.9	0.00875
112	0.22516			112	-0.1028
112.1	0.06457			112.1	0.06169
112.2	-0.22041			112.2	-0.04526
112.3	-0.11777			112.3	-0.08126
112.4	-0.03353			112.4	0.05013
112.5	0.07507			112.5	-0.11809
112.6	-0.13713			112.6	-0.09734
112.7	0.01439			112.7	-0.10398
112.8	-0.13915			112.8	0.00409
112.9	0.01513			112.9	0.00258
113	-0.20562			113	0.0352
113.1	-0.01695			113.1	-0.16348
113.2	-0.19219			113.2	0.10154
113.3	0.00209			113.3	-0.00944
113.4	-0.01566			113.4	-0.20039
113.5	0.02453			113.5	0.05317
113.6	-0.03826			113.6	-0.0975
113.7	-0.93951			113.7	-0.04253
113.8	0.0311			113.8	0.01389
113.9	-0.10016			113.9	0.06288
114	0.25366			114	-0.08888
114.1	-0.14579			114.1	-0.07111
114.2	-0.17109			114.2	-0.07027
114.3	-0.18113			114.3	-0.08703
114.4	0.06616			114.4	-0.09752
114.5	-0.00347			114.5	-0.11603
114.6	-0.0158			114.6	-0.1017
114.7	0.04145			114.7	-0.14252
114.8	-0.05145			114.8	-0.07278
114.9	0.0402			114.9	-0.03761
115	-0.16004			115	-0.02148
115.1	-0.19516			115.1	-0.25
115.2	-0.19914			115.2	-0.000651084
115.3	0.29391			115.3	0.0592
115.4	0.00305			115.4	0.05695
115.5	0.07628			115.5	-0.04718
115.6	-0.13939			115.6	0.11611
115.7	0.05378			115.7	0.07817
115.8	1.81608			115.8	-0.10074
115.9	-0.15767			115.9	-0.06382
116	-0.23437			116	-0.02216
116.1	-0.03448			116.1	-0.09684
116.2	-0.04258			116.2	-0.22082
116.3	-0.1024			116.3	0.01897
116.4	0.3656			116.4	0.05289
116.5	0.13383			116.5	-0.01274
116.6	-0.45464			116.6	-0.12068
116.7	0.05317			116.7	-0.03849
116.8	0.20803			116.8	0.22378
116.9	-1.06339			116.9	0.04033
117	-0.44303			117	-0.12672
117.1	0.17011			117.1	-0.21886
117.2	-0.4564			117.2	-0.0374
117.3	0.20839			117.3	0.00642
117.4	0.42926			117.4	-0.00467
117.5	-0.63461			117.5	0.11952
117.6	0.16815			117.6	0.01441
117.7	-0.35951			117.7	-0.09762
117.8	0.0032			117.8	-0.02632
117.9	0.2071			117.9	-0.16101
118	-0.32033			118	0.06175
118.1	0.18532			118.1	0.07274
118.2	-0.36022			118.2	-0.06348
118.3	0.40948			118.3	-0.09431
118.4	-0.13441			118.4	0.1517
118.5	-0.01783			118.5	-0.04541
118.6	-0.29492			118.6	0.06271
118.7	0.11455			118.7	-0.21331
118.8	0.17618			118.8	-0.11918
118.9	-0.5429			118.9	-0.03281
119	-0.22724			119	0.01989
119.1	0.01736			119.1	-0.12689
119.2	-0.17503			119.2	0.04419
119.3	0.1399			119.3	-0.06999
119.4	-0.05092			119.4	-0.06814
119.5	-0.30796			119.5	0.02236
119.6	0.60062			119.6	-0.09541
119.7	-0.49623			119.7	0.10502
119.8	-0.16438			119.8	0.03088
119.9	0.0876			119.9	0.09735
120	0.64958			120	-0.22829
120.1	-0.5328			120.1	0.01108
120.2	-0.01146			120.2	-0.03136
120.3	0.34385			120.3	0.02395
120.4	-0.09207			120.4	-0.03046
120.5	-0.16541			120.5	-0.06069
120.6	-0.08703			120.6	0.04479
120.7	0.03123			120.7	-0.07503
120.8	-0.13272			120.8	0.04002
120.9	0.18226			120.9	-0.1635
121	0.11292			121	-0.08778
121.1	0.56563			121.1	-0.10591
121.2	-0.17966			121.2	-0.01943
121.3	-0.42425			121.3	-0.01808
121.4	-0.2392			121.4	0.15189
121.5	0.1989			121.5	-0.0677
121.6	0.39278			121.6	0.09524
121.7	-0.3155			121.7	0.02896
121.8	0.15098			121.8	-0.02922
121.9	-0.18755			121.9	0.04348
122	-0.27932			122	-0.09182
122.1	-0.0233			122.1	-0.14346
122.2	0.05611			122.2	0.01506
122.3	0.24431			122.3	0.08509
122.4	-0.23919			122.4	0.0695
122.5	0.20801			122.5	-0.12375
122.6	0.07337			122.6	-0.19914
122.7	-0.43155			122.7	0.12498
122.8	0.04933			122.8	-0.11442
122.9	-0.36541			122.9	0.03149
123	-0.25703			123	-0.02835
123.1	-0.28042			123.1	0.00954
123.2	0.15767			123.2	0.16283
123.3	-0.03962			123.3	-0.02442
123.4	-0.05023			123.4	-0.08975
123.5	0.20639			123.5	0.09308
123.6	0.1804			123.6	-0.05587
123.7	0.31776			123.7	0.07465
123.8	0.02578			123.8	-0.01968
123.9	-0.32504			123.9	-0.02711
124	-0.24808			124	-0.01544
124.1	0.11872			124.1	-0.13093
124.2	0.23535			124.2	-0.02802
124.3	-0.12053			124.3	0.00774
124.4	0.00719			124.4	0.02738
124.5	-0.17477			124.5	-0.03858
124.6	-0.14741			124.6	0.04382
124.7	0.20833			124.7	0.02169
124.8	0.11911			124.8	0.02253
124.9	-0.03207			124.9	0.04533
125	-0.00888			125	-0.0655
125.1	-0.16109			125.1	-0.04767
125.2	-0.15648			125.2	-0.05008
125.3	0.11189			125.3	0.05603
125.4	-0.15375			125.4	-0.11247
125.5	0.0818			125.5	0.11695
125.6	-0.04308			125.6	-0.05322
125.7	0.14236			125.7	0.01362
125.8	0.1458			125.8	0.0602
125.9	-0.10362			125.9	-0.04267
126	-0.03274			126	0.00154
126.1	-0.02846			126.1	-0.0284
126.2	-0.03224			126.2	0.03934
126.3	0.32512			126.3	-0.01471
126.4	-0.13896			126.4	-0.12989
126.5	-0.26035			126.5	0.04824
126.6	0.29176			126.6	-0.02326
126.7	-0.08541			126.7	0.01674
126.8	-0.02098			126.8	-0.06044
126.9	0.13611			126.9	0.00856
127	-0.28975			127	0.07636
127.1	0.06228			127.1	-0.04972
127.2	0.04265			127.2	0.03655
127.3	0.03266			127.3	-0.02192
127.4	0.28902			127.4	0.03266
127.5	-0.21737			127.5	0.03791
127.6	0.15647			127.6	-0.08169
127.7	-0.00582			127.7	-0.01572
127.8	-0.09817			127.8	-0.01456
127.9	-0.13123			127.9	-0.03315
128	-0.10085			128	0.06803
128.1	-0.06838			128.1	0.02703
128.2	0.00974			128.2	-0.03067
128.3	0.40013			128.3	-0.00914
128.4	-0.00574			128.4	0.05586
128.5	-0.0468			128.5	-0.02774
128.6	-0.28976			128.6	-0.04172
128.7	-0.10759			128.7	-0.00128
128.8	0.52915			128.8	-0.02006
128.9	0.10476			128.9	-0.01207
129	-0.09577			129	0.02663
129.1	-0.07644			129.1	-0.00607
129.2	0.07685			129.2	-0.13277
129.3	-0.08356			129.3	0.07753
129.4	-0.02813			129.4	0.1284
129.5	0.00121			129.5	-0.03611
129.6	-0.04332			129.6	-0.04325
129.7	-0.3436			129.7	0.10135
129.8	0.07564			129.8	0.01068
129.9	0.32866			129.9	-0.02896
130	-0.16794			130	0.04073
130.1	-0.12389			130.1	-0.06546
130.2	0.03289			130.2	-0.07525
130.3	0.09673			130.3	-0.02139
130.4	0.05111			130.4	-0.08067
130.5	0.03942			130.5	-0.00772
130.6	-0.06671			130.6	0.03081
130.7	-0.07183			130.7	0.01232
130.8	-0.07556			130.8	-0.10148
130.9	-0.14645			130.9	0.05918
131	-0.15403			131	-0.02953
131.1	-0.07769			131.1	0.08887
131.2	0.12174			131.2	0.05459
131.3	0.13526			131.3	0.00326
131.4	-0.08435			131.4	-0.00338
131.5	0.12381			131.5	0.04746
131.6	0.15945			131.6	-0.01674
131.7	-0.08782			131.7	-0.14969
131.8	-0.00322			131.8	0.05934
131.9	0.31517			131.9	0.01857
132	-0.36779			132	0.10551
132.1	0.01676			132.1	0.05344
132.2	0.20172			132.2	0.01963
132.3	-0.07877			132.3	-0.14621
132.4	0.06787			132.4	0.07078
132.5	-0.03245			132.5	-0.07193
132.6	-0.19801			132.6	0.16987
132.7	-0.09902			132.7	-0.02693
132.8	0.15614			132.8	0.03953
132.9	0.1869			132.9	-0.11221
133	-0.39806			133	0.07108
133.1	0.37723			133.1	-0.09428
133.2	0.0017			133.2	0.02754
133.3	-0.36526			133.3	0.03253
133.4	0.19354			133.4	-0.0784
133.5	-0.10841			133.5	-0.0235
133.6	0.32098			133.6	0.07596
133.7	0.04136			133.7	0.13308
133.8	-0.28688			133.8	-0.03717
133.9	0.16085			133.9	-0.02814
134	0.03607			134	0.03691
134.1	-0.19007			134.1	0.00486
134.2	-0.21488			134.2	-0.02648
134.3	0.14908			134.3	-0.03153
134.4	0.19616			134.4	-0.0016
134.5	-0.10941			134.5	-0.05248
134.6	-0.09818			134.6	-0.07857
134.7	-0.04346			134.7	0.03168
134.8	0.24218			134.8	-0.00409
134.9	-0.21071			134.9	0.03156
135	0.00918			135	-0.0343
135.1	0.05967			135.1	0.01303
135.2	0.14985			135.2	-0.06028
135.3	-0.17079			135.3	0.03422
135.4	0.0215			135.4	0.10038
135.5	-0.31108			135.5	0.03804
135.6	-0.05146			135.6	-0.02494
135.7	-0.05536			135.7	0.03837
135.8	0.01404			135.8	-0.14087
135.9	0.10089			135.9	0.03469
136	-0.12383			136	-0.01246
136.1	0.30557			136.1	0.02945
136.2	-0.24476			136.2	0.04749
136.3	0.06792			136.3	0.0133
136.4	0.1125			136.4	-0.03861
136.5	-0.06719			136.5	0.10385
136.6	0.02571			136.6	-0.05015
136.7	-0.1513			136.7	-0.01266
136.8	0.01453			136.8	0.0023
136.9	-0.1135			136.9	0.12272
137	0.20327			137	-0.09055
137.1	0.09033			137.1	-0.02584
137.2	-0.02934			137.2	-0.06418
137.3	-0.02162			137.3	0.0984
137.4	0.04011			137.4	-0.0541
137.5	0.28258			137.5	0.11093
137.6	-0.20521			137.6	0.08754
137.7	0.18143			137.7	-0.05975
137.8	-0.15512			137.8	0.0025
137.9	0.11386			137.9	0.00698
138	0.18524			138	-0.05627
138.1	0.0293			138.1	-0.02374
138.2	-0.26577			138.2	-0.00525
138.3	0.40191			138.3	0.08897
138.4	-0.19434			138.4	-0.00275
138.5	0.16855			138.5	-0.03291
138.6	0.24116			138.6	-0.00678
138.7	-0.16564			138.7	-0.01312
138.8	-0.09217			138.8	0.000383986
138.9	0.05998			138.9	0.07004
139	0.04424			139	-0.0534
139.1	0.10757			139.1	-0.04256
139.2	-0.01045			139.2	0.07693
139.3	0.22359			139.3	0.11756
139.4	0.10061			139.4	-0.11315
139.5	0.15448			139.5	0.01197
139.6	-0.16975			139.6	-0.00442
139.7	-0.06748			139.7	0.0936
139.8	0.000974103			139.8	0.0334
139.9	0.132			139.9	-0.01814
140	0.12468			140	0.06272
140.1	0.28901			140.1	-0.04765
140.2	-0.04643			140.2	0.03072
140.3	-0.36758			140.3	0.04189
140.4	-0.07459			140.4	-0.0501
140.5	-0.00885			140.5	0.07269
140.6	-0.06195			140.6	-0.00706
140.7	-0.00998			140.7	-0.15428
140.8	0.18155			140.8	0.16077
140.9	-0.00927			140.9	-0.09276
141	0.28592			141	-0.05006
141.1	-0.06936			141.1	-0.02928
141.2	0.15631			141.2	0.12758
141.3	-0.13243			141.3	-0.10618
141.4	0.01606			141.4	0.00769
141.5	0.18984			141.5	-0.0617
141.6	-0.02041			141.6	-0.04962
141.7	0.07759			141.7	0.02439
141.8	0.09221			141.8	-0.05128
141.9	0.04393			141.9	-0.0048
142	-0.1184			142	0.06587
142.1	-0.01316			142.1	0.06105
142.2	-0.30643			142.2	-0.05611
142.3	-0.04178			142.3	0.04131
142.4	-0.03151			142.4	0.03742
142.5	0.0438			142.5	0.01827
142.6	-0.08563			142.6	0.12187
142.7	0.25541			142.7	-0.05281
142.8	0.21167			142.8	0.0625
142.9	-0.2844			142.9	-0.02208
143	-0.01981			143	0.00148
143.1	0.02551			143.1	-0.04652
143.2	0.25172			143.2	0.04645
143.3	0.03801			143.3	0.03768
143.4	0.27303			143.4	0.00501
143.5	0.12608			143.5	-0.06161
143.6	-0.1319			143.6	0.01777
143.7	0.12616			143.7	-0.13903
143.8	0.03185			143.8	0.03602
143.9	0.13943			143.9	-0.16078
144	0.15008			144	0.11425
144.1	0.00436			144.1	0.1061
144.2	-0.0373			144.2	-0.06528
144.3	-0.02082			144.3	0.10506
144.4	-0.31192			144.4	-0.02111
144.5	-0.01665			144.5	0.0419
144.6	0.18802			144.6	-0.1104
144.7	0.22675			144.7	-0.04634
144.8	-0.02438			144.8	0.08071
144.9	-0.14335			144.9	-0.05097
145	0.19426			145	0.03443
145.1	-0.01203			145.1	0.05029
145.2	-0.04497			145.2	-0.03958
145.3	0.079			145.3	0.07128
145.4	-0.33238			145.4	-0.09654
145.5	0.24194			145.5	0.00763
145.6	-0.08436			145.6	-0.02141
145.7	-0.03307			145.7	0.0118
145.8	0.17697			145.8	0.01571
145.9	-0.37004			145.9	0.20072
146	-0.00681			146	-0.03598
146.1	-0.03159			146.1	0.01715
146.2	-0.29412			146.2	-0.04611
146.3	0.05213			146.3	0.12182
146.4	0.13006			146.4	-0.00283
146.5	0.17727			146.5	-0.10493
146.6	0.05149			146.6	0.10737
146.7	-0.12716			146.7	-0.06408
146.8	-0.08971			146.8	-0.09703
146.9	0.10054			146.9	0.04244
147	0.26586			147	-0.04481
147.1	-0.30508			147.1	-0.02522
147.2	0.0818			147.2	0.08936
147.3	0.06914			147.3	0.08327
147.4	-0.04303			147.4	-0.02333
147.5	-0.11956			147.5	-0.07336
147.6	0.01058			147.6	-0.00533
147.7	-0.09444			147.7	0.07696
147.8	-0.11015			147.8	0.00514
147.9	0.25061			147.9	0.00116
148	-0.03027			148	-0.03855
148.1	0.07049			148.1	0.05501
148.2	0.09937			148.2	-0.02693
148.3	0.41449			148.3	6.42599e-05
148.4	-0.17477			148.4	0.000835382
148.5	-0.01145			148.5	-0.03893
148.6	0.22071			148.6	0.05494
148.7	-0.10172			148.7	-0.00283
148.8	-0.05498			148.8	-0.08621
148.9	-0.25473			148.9	0.11122
149	0.45221			149	-0.04293
149.1	-0.21742			149.1	-0.02422
149.2	-0.12804			149.2	-0.09529
149.3	-0.2459			149.3	0.0217
149.4	0.13487			149.4	0.18647
149.5	0.16272			149.5	-0.11679
149.6	-0.07909			149.6	0.06966
149.7	0.05505			149.7	-0.000964257
149.8	-0.00313			149.8	0.15588
149.9	-0.13193			149.9	-0.02665
150	0.41134			150	-0.06061
150.1	-0.00924			150.1	0.01743
150.2	-0.09932			150.2	0.08084
150.3	0.23368			150.3	-0.0645
150.4	-0.35505			150.4	0.05761
150.5	0.18413			150.5	-0.00161
150.6	-0.13092			150.6	0.1264
150.7	-0.29132			150.7	-0.07488
150.8	0.45542			150.8	-0.03922
150.9	0.05845			150.9	-0.06231
151	-0.28399			151	0.00952
151.1	0.06136			151.1	0.000965394
151.2	0.10453			151.2	0.03927
151.3	0.16807			151.3	0.01095
151.4	-0.24705			151.4	-0.03599
151.5	0.05993			151.5	0.04861
151.6	-0.04172			151.6	-0.02389
151.7	-0.14505			151.7	-0.02015
151.8	-0.00527			151.8	0.01043
151.9	0.0158			151.9	-0.06262
152	0.03285			152	-0.09967
152.1	-0.07367			152.1	0.19784
152.2	0.08734			152.2	0.0132
152.3	-0.04002			152.3	-0.16623
152.4	0.01087			152.4	0.05435
152.5	0.02651			152.5	0.02181
152.6	-0.07993			152.6	-0.07829
152.7	0.13677			152.7	-0.05734
152.8	-0.17741			152.8	0.11028
152.9	0.01168			152.9	0.01795
153	0.01596			153	-0.11672
153.1	0.21868			153.1	0.04063
153.2	0.12095			153.2	0.18703
153.3	0.06309			153.3	-0.11679
153.4	0.15435			153.4	-0.04902
153.5	-0.04624			153.5	0.11782
153.6	0.16528			153.6	0.01352
153.7	-0.20621			153.7	-0.06946
153.8	-0.10476			153.8	0.04036
153.9	0.16529			153.9	-0.01532
154	-0.12804			154	0.06143
154.1	-0.13242			154.1	0.02557
154.2	-0.06829			154.2	-0.00161
154.3	0.04032			154.3	0.03073
154.4	0.04116			154.4	-0.0708
154.5	-0.19766			154.5	0.06912
154.6	0.05164			154.6	-0.02771
154.7	0.05744			154.7	0.05432
154.8	0.03793			154.8	-0.06315
154.9	0.0127			154.9	-0.0389
155	0.10778			155	0.0996
155.1	-0.02444			155.1	0.0837
155.2	0.13588			155.2	0.04736
155.3	0.25442			155.3	-0.09799
155.4	0.10978			155.4	0.08276
155.5	-0.25652			155.5	-0.014
155.6	0.0312			155.6	0.01994
155.7	-0.2566			155.7	0.0204
155.8	0.26596			155.8	-0.08356
155.9	0.08331			155.9	0.0722
156	-0.19774			156	0.03518
156.1	0.03432			156.1	-0.01143
156.2	0.07008			156.2	0.1314
156.3	-0.09498			156.3	0.0236
156.4	-0.01761			156.4	0.10441
156.5	0.15076			156.5	-0.04245
156.6	-0.21126			156.6	0.03475
156.7	0.20969			156.7	0.05341
156.8	0.04414			156.8	0.06128
156.9	-0.13841			156.9	-0.000388763
157	0.03392			157	-0.03693
157.1	0.0755			157.1	0.08242
157.2	0.06122			157.2	0.10578
157.3	-0.29912			157.3	-0.11557
157.4	0.0352			157.4	0.01932
157.5	0.18969			157.5	0.05759
157.6	0.40516			157.6	0.02822
157.7	-0.07181			157.7	-0.05767
157.8	-0.32681			157.8	-0.00992
157.9	-0.17805			157.9	0.12477
158	0.30666			158	-0.04758
158.1	-0.01816			158.1	-0.14357
158.2	-0.25998			158.2	0.00305
158.3	0.32599			158.3	0.02346
158.4	0.01493			158.4	0.05945
158.5	0.14846			158.5	0.0519
158.6	-0.32246			158.6	-0.10934
158.7	0.09869			158.7	-0.05424
158.8	0.26699			158.8	0.12803
158.9	-0.26624			158.9	0.0386
159	0.02852			159	-0.04094
159.1	-0.29183			159.1	0.07189
159.2	0.344			159.2	-0.05152
159.3	0.35052			159.3	-0.03172
159.4	0.10589			159.4	0.0591
159.5	0.03476			159.5	-0.05625
159.6	-0.21365			159.6	0.02906
159.7	0.12605			159.7	0.01719
159.8	-0.18902			159.8	0.02103
159.9	0.14812			159.9	0.13931
160	-0.09248			160	-0.0423
160.1	-0.00907			160.1	-0.07001
160.2	-0.07135			160.2	0.14429
160.3	0.05214			160.3	-0.000390073
160.4	0.10644			160.4	-0.02548
160.5	0.24443			160.5	0.08967
160.6	0.01294			160.6	-0.03239
160.7	-0.01119			160.7	-0.02633
160.8	-0.00634			160.8	-0.0505
160.9	-0.01819			160.9	0.13395
161	-0.03871			161	-0.01015
161.1	0.3498			161.1	-0.08864
161.2	-0.06586			161.2	0.1327
161.3	0.0323			161.3	-0.05694
161.4	-0.09326			161.4	0.08643
161.5	0.08414			161.5	0.13233
161.6	0.0817			161.6	-0.06576
161.7	-0.01683			161.7	-0.07744
161.8	0.12131			161.8	-0.03079
161.9	0.14345			161.9	0.04108
162	0.16039			162	-0.0578
162.1	0.50139			162.1	0.04524
162.2	0.25876			162.2	0.01582
162.3	0.26334			162.3	0.11056
162.4	-0.38891			162.4	0.02021
162.5	0.23586			162.5	0.00183
162.6	-0.0608			162.6	0.03958
162.7	-0.19004			162.7	-0.01259
162.8	0.20216			162.8	0.10375
162.9	-0.08644			162.9	-0.12866
163	-0.59809			163	0.10111
163.1	-0.21809			163.1	-0.00901
163.2	0.18922			163.2	0.0361
163.3	-0.13148			163.3	-0.1342
163.4	0.0889			163.4	-0.02953
163.5	0.14322			163.5	0.12176
163.6	0.0182			163.6	-0.0801
163.7	-0.12524			163.7	0.0619
163.8	0.26346			163.8	0.03752
163.9	-0.2569			163.9	-0.02734
164	-0.00749			164	0.13562
164.1	-0.01422			164.1	-0.0006534
164.2	0.1446			164.2	-0.10096
164.3	0.13173			164.3	-0.0295
164.4	-0.23239			164.4	0.05698
164.5	-0.07718			164.5	0.02978
164.6	0.19554			164.6	-0.09557
164.7	0.08931			164.7	0.00542
164.8	-0.01029			164.8	0.0991
164.9	0.10036			164.9	0.07299
165	-0.19286			165	0.03674
165.1	-0.16296			165.1	0.05246
165.2	0.07079			165.2	-0.04997
165.3	-0.03157			165.3	0.08825
165.4	0.00648			165.4	0.06999
165.5	0.21465			165.5	0.03092
165.6	0.06735			165.6	-0.09207
165.7	-0.03511			165.7	0.09233
165.8	0.05394			165.8	0.0135
165.9	-0.01376			165.9	0.02706
166	0.35742			166	0.01042
166.1	0.12047			166.1	0.11261
166.2	0.29122			166.2	0.03748
166.3	0.02621			166.3	-0.03078
166.4	-0.06891			166.4	0.0598
166.5	0.01701			166.5	-0.01031
166.6	-0.14339			166.6	0.03888
166.7	-0.24262			166.7	0.08575
166.8	0.00153			166.8	-0.01532
166.9	0.06772			166.9	-0.05408
167	-0.15233			167	0.07564
167.1	0.37251			167.1	0.0096
167.2	0.03136			167.2	0.02624
167.3	0.08138			167.3	0.04888
167.4	-0.17246			167.4	0.07609
167.5	0.06014			167.5	0.03464
167.6	-0.16259			167.6	0.02919
167.7	0.10551			167.7	-0.00316
167.8	-0.22929			167.8	0.01937
167.9	0.17996			167.9	0.00989
168	0.17306			168	-0.02544
168.1	-0.03299			168.1	0.02709
168.2	-0.27656			168.2	0.05162
168.3	0.03434			168.3	0.06504
168.4	0.0162			168.4	0.05696
168.5	0.25654			168.5	-0.0007923
168.6	0.04703			168.6	-0.10783
168.7	0.06459			168.7	0.15782
168.8	-0.11783			168.8	0.02544
168.9	0.07042			168.9	-0.04631
169	0.00655			169	-0.06153
169.1	-0.11965			169.1	0.07164
169.2	0.09651			169.2	0.10342
169.3	0.02059			169.3	0.02228
169.4	0.18285			169.4	-0.07457
169.5	-0.0864			169.5	0.10692
169.6	0.21409			169.6	-0.14438
169.7	-0.15317			169.7	0.09544
169.8	-0.12103			169.8	-0.000198368
169.9	0.18189			169.9	-0.03927
170	0.1443			170	0.09205
170.1	-0.000683167			170.1	-0.10725
170.2	0.27826			170.2	0.03331
170.3	0.0789			170.3	0.02717
170.4	-0.20838			170.4	-0.03339
170.5	-0.05318			170.5	-0.07612
170.6	0.15355			170.6	0.06026
170.7	0.17102			170.7	-0.07842
170.8	0.03165			170.8	0.00403
170.9	-0.14247			170.9	0.12027
171	0.1737			171	-0.00489
171.1	-0.05748			171.1	-0.00522
171.2	-0.07818			171.2	-0.0236
171.3	0.21335			171.3	0.05647
171.4	-0.08738			171.4	-0.02308
171.5	-0.02153			171.5	-0.06921
171.6	-0.10023			171.6	0.01328
171.7	0.00197			171.7	0.08641
171.8	-0.01474			171.8	-0.0525
171.9	-0.10063			171.9	0.01012
172	-0.11173			172	-0.10883
172.1	-0.18392			172.1	0.06085
172.2	-0.31665			172.2	0.10143
172.3	0.28422			172.3	-0.00569
172.4	0.11841			172.4	0.05406
172.5	0.09794			172.5	0.05574
172.6	-0.01411			172.6	0.02709
172.7	0.14347			172.7	0.02299
172.8	-0.19783			172.8	0.22711
172.9	-0.12407			172.9	-0.12178
173	-0.05187			173	0.07345
173.1	-0.12599			173.1	-0.08757
173.2	0.21892			173.2	0.11751
173.3	-0.04754			173.3	0.08156
173.4	0.32188			173.4	-0.0204
173.5	0.06294			173.5	0.17787
173.6	-0.38431			173.6	0.09481
173.7	0.1691			173.7	-0.08317
173.8	0.40573			173.8	0.04161
173.9	0.00197			173.9	0.02637
174	0.10803			174	-0.05487
174.1	0.4257			174.1	0.02244
174.2	0.05049			174.2	0.09139
174.3	0.33371			174.3	0.07687
174.4	0.02764			174.4	0.08494
174.5	-0.0369			174.5	-0.0275
174.6	-0.20834			174.6	0.09581
174.7	0.15907			174.7	-0.03239
174.8	0.01576			174.8	0.12154
174.9	0.1134			174.9	0.02741
175	-0.16681			175	0.0495
175.1	-0.3965			175.1	0.02409
175.2	0.39572			175.2	0.04077
175.3	-0.14838			175.3	0.0582
175.4	0.05281			175.4	0.04664
175.5	-0.12959			175.5	-0.04074
175.6	-0.17477			175.6	0.09176
175.7	0.05656			175.7	0.04038
175.8	-0.37624			175.8	-0.03736
175.9	0.25877			175.9	-0.00449
176	-0.00103			176	0.01536
176.1	-0.26392			176.1	-0.0222
176.2	0.07486			176.2	0.08029
176.3	-0.26959			176.3	-0.0654
176.4	0.21699			176.4	-0.08567
176.5	0.2962			176.5	0.04638
176.6	0.20334			176.6	-0.02621
176.7	0.04898			176.7	-0.05916
176.8	-0.11373			176.8	0.07042
176.9	-0.11704			176.9	0.10515
177	-0.03465			177	-0.00114
177.1	-0.20918			177.1	-0.02375
177.2	-0.03448			177.2	-0.03038
177.3	0.08376			177.3	-0.04666
177.4	-0.12596			177.4	-0.00576
177.5	-0.35194			177.5	0.13387
177.6	0.19198			177.6	-0.00463
177.7	-0.000171578			177.7	0.05847
177.8	0.04617			177.8	-0.04981
177.9	0.0388			177.9	0.06136
178	-0.1486			178	-0.06237
178.1	-0.03754			178.1	0.01879
178.2	0.06901			178.2	-0.0249
178.3	-0.02058			178.3	0.01101
178.4	0.10398			178.4	-0.04348
178.5	-0.49933			178.5	-0.03159
178.6	-0.20161			178.6	0.00684
178.7	0.01841			178.7	0.00121
178.8	-0.01637			178.8	0.03059
178.9	0.06071			178.9	-0.0489
179	-0.18677			179	-0.0297
179.1	0.30232			179.1	-0.05121
179.2	0.34838			179.2	0.03532
179.3	-0.07751			179.3	-0.07364
179.4	-0.14801			179.4	-0.02518
179.5	-0.02428			179.5	0.02826
179.6	0.05891			179.6	0.0778
179.7	-0.15723			179.7	0.03869
179.8	-0.14855			179.8	-0.05129
179.9	0.0481			179.9	0.06571
180	-0.081			180	-0.10176
180.1	-0.05036			180.1	-0.02599
180.2	-0.26671			180.2	0.05903
180.3	0.09903			180.3	0.06215
180.4	-0.35969			180.4	-0.01194
180.5	-0.04626			180.5	-0.01817
180.6	0.33147			180.6	-0.12764
180.7	-0.15319			180.7	0.00429
180.8	0.1288			180.8	0.05184
180.9	0.47897			180.9	0.10035
181	-0.07885			181	0.00604
181.1	-0.27149			181.1	0.00376
181.2	0.03786			181.2	-0.0232
181.3	0.17495			181.3	-0.03292
181.4	-0.10106			181.4	-0.09199
181.5	-0.16347			181.5	-0.09967
181.6	0.22557			181.6	0.00328
181.7	-0.01883			181.7	-0.07671
181.8	0.29857			181.8	-0.05307
181.9	0.09174			181.9	0.10543
182	-0.31078			182	-0.01558
182.1	0.18717			182.1	0.0214
182.2	0.1367			182.2	0.03312
182.3	-0.12627			182.3	-0.04255
182.4	0.24662			182.4	-0.01465
182.5	-0.06148			182.5	0.00314
182.6	-0.18164			182.6	-0.00207
182.7	0.24004			182.7	-0.021
182.8	0.3902			182.8	-0.07894
182.9	0.06434			182.9	0.05393
183	0.14387			183	0.03577
183.1	-0.05211			183.1	0.04207
183.2	8.61164e-05			183.2	0.0769
183.3	-0.14792			183.3	-0.01613
183.4	0.05169			183.4	0.00408
183.5	-0.18446			183.5	-0.0421
183.6	-0.08318			183.6	-0.03827
183.7	-0.06519			183.7	0.11076
183.8	0.12802			183.8	-0.01861
183.9	0.00876			183.9	-0.06419
184	0.03787			184	0.00596
184.1	0.12489			184.1	-0.05673
184.2	0.11738			184.2	0.15373
184.3	-0.06447			184.3	-0.11728
184.4	0.11537			184.4	0.06137
184.5	-0.02946			184.5	0.04807
184.6	0.17499			184.6	-0.02096
184.7	0.07457			184.7	0.0446
184.8	-0.24008			184.8	-0.02532
184.9	-0.02343			184.9	-0.07043
185	-0.06973			185	-0.02315
185.1	-0.03682			185.1	0.12413
185.2	0.09682			185.2	0.06393
185.3	0.17934			185.3	0.05968
185.4	0.45978			185.4	0.01912
185.5	0.37184			185.5	0.01657
185.6	-0.12144			185.6	-0.06366
185.7	0.04405			185.7	0.10896
185.8	-0.21488			185.8	-0.10024
185.9	0.10004			185.9	-0.22487
186	-0.07021			186	0.0429
186.1	0.04113			186.1	-0.02189
186.2	0.00859			186.2	-0.08202
186.3	0.04271			186.3	0.03478
186.4	-0.08428			186.4	0.01131
186.5	-0.71691			186.5	-0.04007
186.6	0.04851			186.6	0.01331
186.7	-0.12488			186.7	0.01953
186.8	-0.15301			186.8	-0.01552
186.9	0.03688			186.9	0.02161
187	0.50853			187	-0.08593
187.1	-0.0362			187.1	-0.03696
187.2	-0.15424			187.2	0.00301
187.3	-0.42833			187.3	0.06591
187.4	-0.38913			187.4	-0.08862
187.5	0.12035			187.5	-0.05049
187.6	0.35581			187.6	0.00801
187.7	-0.09519			187.7	0.04121
187.8	-0.395			187.8	0.12206
187.9	-0.09438			187.9	-0.1859
188	-0.06876			188	-0.00981
188.1	0.39452			188.1	0.02036
188.2	-0.06565			188.2	-0.0901
188.3	0.28527			188.3	0.0068
188.4	-0.41439			188.4	-0.07029
188.5	0.01181			188.5	-0.06771
188.6	0.0101			188.6	-0.07033
188.7	0.26223			188.7	0.00573
188.8	-0.26419			188.8	-0.10993
188.9	0.04306			188.9	0.05515
189	-0.00599			189	0.00679
189.1	-0.0137			189.1	-0.02009
189.2	0.49591			189.2	-0.02475
189.3	0.56982			189.3	0.05669
189.4	0.36447			189.4	-0.06287
189.5	-0.14898			189.5	0.01989
189.6	-0.50534			189.6	-0.04124
189.7	-0.01328			189.7	-0.05126
189.8	-0.17495			189.8	-0.03801
189.9	-0.17163			189.9	0.03509
190	0.82723			190	-0.01063
190.1	0.21179			190.1	-0.13727
190.2	0.35971			190.2	0.06519
190.3	-0.01351			190.3	-0.05384
190.4	-0.40081			190.4	-0.07623
190.5	-0.40034			190.5	0.03768
190.6	0.15116			190.6	0.04552
190.7	0.04521			190.7	0.05179
190.8	0.52994			190.8	0.00651
190.9	0.16038			190.9	-0.00286
191	-0.02198			191	-0.03911
191.1	-0.16095			191.1	0.00219
191.2	-0.16695			191.2	0.01906
191.3	0.13387			191.3	0.0075
191.4	0.1154			191.4	-0.05995
191.5	-0.18292			191.5	0.05012
191.6	-0.68491			191.6	-0.09889
191.7	0.32042			191.7	0.06357
191.8	0.18295			191.8	-0.10336
191.9	-0.22411			191.9	-0.02108
192	-0.33635			192	-0.09105
192.1	0.41547			192.1	-0.05105
192.2	0.01058			192.2	-0.22099
192.3	-0.03494			192.3	0.04116
192.4	0.08394			192.4	0.04342
192.5	-0.02576			192.5	-0.03212
192.6	-0.08687			192.6	0.03807
192.7	-0.77652			192.7	0.07196
192.8	-0.25453			192.8	0.00675
192.9	0.10125			192.9	-0.09034
193	-0.02464			193	-0.01745
193.1	-0.1746			193.1	-0.05788
193.2	0.19889			193.2	-0.01909
193.3	-0.04326			193.3	-0.03671
193.4	-0.11158			193.4	0.04669
193.5	-0.54591			193.5	-0.0383
193.6	0.03999			193.6	-0.01538
193.7	0.44559			193.7	0.01254
193.8	0.43502			193.8	-0.1369
193.9	-0.69725			193.9	0.02242
194	-0.11716			194	-0.06032
194.1	-0.01442			194.1	0.08611
194.2	0.13867			194.2	0.02091
194.3	0.24426			194.3	0.07438
194.4	0.07592			194.4	-0.02898
194.5	-0.0216			194.5	-0.126
194.6	0.0366			194.6	-0.03223
194.7	-0.0438			194.7	-0.1785
194.8	0.42296			194.8	0.03395
194.9	0.30461			194.9	0.03712
195	-0.0636			195	-0.07976
195.1	-0.895			195.1	-0.0766
195.2	-0.29548			195.2	-0.09789
195.3	-0.44206			195.3	0.05202
195.4	0.04279			195.4	0.04955
195.5	0.25948			195.5	0.07516
195.6	0.18175			195.6	-0.000723594
195.7	0.1468			195.7	-0.04893
195.8	-0.12701			195.8	-0.0443
195.9	1.00726			195.9	0.06824
196	0.09931			196	-0.03722
196.1	0.38377			196.1	-0.01012
196.2	0.4209			196.2	-0.02077
196.3	-0.15091			196.3	0.05693
196.4	0.22258			196.4	0.08263
196.5	-0.00966			196.5	-0.04369
196.6	-0.41535			196.6	-0.06037
196.7	0.79898			196.7	-0.06848
196.8	-0.10248			196.8	-0.03002
196.9	-0.27254			196.9	0.04047
197	0.00148			197	-0.08052
197.1	0.21445			197.1	-0.09076
197.2	-0.00916			197.2	-0.04433
197.3	-0.09839			197.3	-0.02353
197.4	-0.45183			197.4	-0.06507
197.5	0.09734			197.5	0.05163
197.6	0.15009			197.6	-0.01684
197.7	-0.05397			197.7	-0.16316
197.8	0.071			197.8	-0.09044
197.9	0.0013			197.9	0.04047
198	-0.22172			198	-0.05204
198.1	-0.87948			198.1	-0.02019
198.2	-0.65421			198.2	-0.05082
198.3	0.0935			198.3	0.0111
198.4	0.22831			198.4	0.00124
198.5	0.2199			198.5	-0.14575
198.6	-0.44898			198.6	0.05617
198.7	0.0514			198.7	0.01012
198.8	-0.05175			198.8	-0.0171
198.9	0.05996			198.9	-0.04123
199	-0.10441			199	-0.00926
199.1	0.0012			199.1	-0.08938
199.2	-0.05007			199.2	0.02587
199.3	0.05708			199.3	0.02445
199.4	0.2033			199.4	-0.03748
199.5	0.13688			199.5	-0.13885
199.6	-0.26014			199.6	-0.01711
199.7	1.1088			199.7	-0.04606
199.8	-0.13182			199.8	0.0013
199.9	0.23646			199.9	-0.07152
200	-0.10896			200	-0.04308
[truncated: 1,000 more rows]

## Sheet: 4f
-1.96667	0			-1.98333	0
-1.9	0			-1.95	0
-1.83333	0			-1.91667	0
-1.76667	0			-1.88333	0
-1.7	0			-1.85	0
-1.63333	0			-1.81667	0
-1.56667	0			-1.78333	0
-1.5	0			-1.75	0
-1.43333	1			-1.71667	0
-1.36667	1			-1.68333	0
-1.3	0			-1.65	0
-1.23333	0			-1.61667	0
-1.16667	2			-1.58333	0
-1.1	1			-1.55	0
-1.03333	4			-1.51667	0
-0.96667	1			-1.48333	0
-0.9	4			-1.45	0
-0.83333	1			-1.41667	0
-0.76667	2			-1.38333	0
-0.7	5			-1.35	0
-0.63333	8			-1.31667	0
-0.56667	13			-1.28333	0
-0.5	19			-1.25	0
-0.43333	40			-1.21667	0
-0.36667	50			-1.18333	0
-0.3	90			-1.15	0
-0.23333	153			-1.11667	0
-0.16667	273			-1.08333	0
-0.1	368			-1.05	0
-0.03333	468			-1.01667	0
0.03333	477			-0.98333	0
0.1	354			-0.95	0
0.16667	238			-0.91667	0
0.23333	168			-0.88333	0
0.3	96			-0.85	0
0.36667	56			-0.81667	0
0.43333	40			-0.78333	0
0.5	22			-0.75	0
0.56667	14			-0.71667	0
0.63333	13			-0.68333	0
0.7	3			-0.65	0
0.76667	4			-0.61667	0
0.83333	3			-0.58333	0
0.9	3			-0.55	0
0.96667	1			-0.51667	0
1.03333	1			-0.48333	0
1.1	2			-0.45	0
1.16667	0			-0.41667	0
1.23333	0			-0.38333	0
1.3	0			-0.35	0
1.36667	0			-0.31667	0
1.43333	0			-0.28333	1
1.5	0			-0.25	3
1.56667	0			-0.21667	19
1.63333	0			-0.18333	28
1.7	0			-0.15	66
1.76667	0			-0.11667	158
1.83333	1			-0.08333	287
1.9	0			-0.05	455
1.96667	0			-0.01667	522
				0.01667	494
				0.05	434
				0.08333	273
				0.11667	167
				0.15	59
				0.18333	21
				0.21667	8
				0.25	3
				0.28333	1
				0.31667	1
				0.35	0
				0.38333	0
				0.41667	0
				0.45	0
				0.48333	0
				0.51667	0
				0.55	0
				0.58333	0
				0.61667	0
				0.65	0
				0.68333	0
				0.71667	0
				0.75	0
				0.78333	0
				0.81667	0
				0.85	0
				0.88333	0
				0.91667	0
				0.95	0
				0.98333	0
				1.01667	0
				1.05	0
				1.08333	0
				1.11667	0
				1.15	0
				1.18333	0
				1.21667	0
				1.25	0
				1.28333	0
				1.31667	0
				1.35	0
				1.38333	0
				1.41667	0
				1.45	0
				1.48333	0
				1.51667	0
				1.55	0
				1.58333	0
				1.61667	0
				1.65	0
				1.68333	0
				1.71667	0
				1.75	0
				1.78333	0
				1.81667	0
				1.85	0
				1.88333	0
				1.91667	0
				1.95	0
				1.98333	0

## Sheet: 4g
-1.96667					-1.98333
-1.9					-1.95
-1.83333					-1.91667
-1.76667					-1.88333
-1.7					-1.85
-1.63333					-1.81667
-1.56667					-1.78333
-1.5					-1.75
-1.43333	8.00603				-1.71667
-1.36667	8.00603				-1.68333
-1.3					-1.65
-1.23333					-1.61667
-1.16667	7.31289				-1.58333
-1.1	8.00603				-1.55
-1.03333	6.61974				-1.51667
-0.96667	8.00603				-1.48333
-0.9	6.61974				-1.45
-0.83333	8.00603				-1.41667
-0.76667	7.31289				-1.38333
-0.7	6.3966				-1.35
-0.63333	5.92659				-1.31667
-0.56667	5.44108				-1.28333
-0.5	5.0616				-1.25
-0.43333	4.31715				-1.21667
-0.36667	4.09401				-1.18333
-0.3	3.50622				-1.15
-0.23333	2.9756				-1.11667
-0.16667	2.39656				-1.08333
-0.1	2.09795				-1.05
-0.03333	1.85757				-1.01667
0.03333	1.83852				-0.98333
0.1	2.13674				-0.95
0.16667	2.53376				-0.91667
0.23333	2.88207				-0.88333
0.3	3.44169				-0.85
0.36667	3.98068				-0.81667
0.43333	4.31715				-0.78333
0.5	4.91499				-0.75
0.56667	5.36698				-0.71667
0.63333	5.44108				-0.68333
0.7	6.90742				-0.65
0.76667	6.61974				-0.61667
0.83333	6.90742				-0.58333
0.9	6.90742				-0.55
0.96667	8.00603				-0.51667
1.03333	8.00603				-0.48333
1.1	7.31289				-0.45
1.16667					-0.41667
1.23333					-0.38333
1.3					-0.35
1.36667					-0.31667
1.43333					-0.28333	8.00603
1.5					-0.25	6.90742
1.56667					-0.21667	5.0616
1.63333					-0.18333	4.67383
1.7					-0.15	3.81638
1.76667					-0.11667	2.94344
1.83333	8.00603				-0.08333	2.34655
1.9					-0.05	1.88574
1.96667					-0.01667	1.74837
					0.01667	1.8035
					0.05	1.93299
					0.08333	2.39656
					0.11667	2.88804
					0.15	3.9285
					0.18333	4.96151
					0.21667	5.92659
					0.25	6.90742
					0.28333	8.00603
					0.31667	8.00603
					0.35
					0.38333
					0.41667
					0.45
					0.48333
					0.51667
					0.55
					0.58333
					0.61667
					0.65
					0.68333
					0.71667
					0.75
					0.78333
					0.81667
					0.85
					0.88333
					0.91667
					0.95
					0.98333
					1.01667
					1.05
					1.08333
					1.11667
					1.15
					1.18333
					1.21667
					1.25
					1.28333
					1.31667
					1.35
					1.38333
					1.41667
					1.45
					1.48333
					1.51667
					1.55
					1.58333
					1.61667
					1.65
					1.68333
					1.71667
					1.75
					1.78333
					1.81667
					1.85
					1.88333
					1.91667
					1.95
					1.98333

## Sheet: 4i
34.5	3			53.75	3
37.5	3			61.25	3
40.5	13			68.75	5
43.5	7			76.25	10
46.5	16			83.75	11
49.5	8			91.25	14
52.5	6			98.75	6
55.5	4			106.25	3
58.5	1			113.75	3
61.5	3			121.25	6
